# Supplementary material for: A Proteomics Approach Identifies RREB1 as a Crucial Molecular Target of Imidazo–Pyrazole Treatment in SKMEL-28 Melanoma Cells
Source: Int J Mol Sci. 2024 Jun 20;25(12):6760. doi: 10.3390/ijms25126760 (PMC11203724; doi:10.3390/ijms25126760)
Supplement: Supplementary file 1 [file ijms-25-06760-s001.zip]

Archive with 7 entries (7 files):
- Figure S1 Chemical structure of compound 3e.pdf
- Figure S2 Common and exclusive DEPs at 24h. 48h and 72h.pdf
- Figure S3 Enrichment of microRNA families modulating DEPs in 3e-treated Skmel-28 cells.pdf
- Figure S4 Prognostic value of deregulated transcription factors ZNF611, CUX1, TRAP2B, and RREB1.pdf
- Table S1 DEPs by time.xlsx
- Table S2 List of genes of the first three Top ranked GO-BP.xlsx
- Table S3 Pathways deregulated in the epidermis context are obtained by HumanBase Functional Module Detection tool.xlsx
