# Supplementary material for: A Proteomics Approach Identifies RREB1 as a Crucial Molecular Target of Imidazo–Pyrazole Treatment in SKMEL-28 Melanoma Cells
Source: Int J Mol Sci. 2024 Jun 20;25(12):6760. doi: 10.3390/ijms25126760 (PMC11203724; doi:10.3390/ijms25126760)
Supplement: Supplementary file 1 [file ijms-25-06760-s001.zip › Table S1 DEPs by time.xlsx]

## Sheet: 24hDEPs
Protein FDR Confidence Combined	Accession	Description	Gene Symbol	Abundance Ratio log2 24 CB556 24 DMSO	Abundance Ratio Adj P-Value 24 CB556 24 DMSO
Medium	P55263	Adenosine kinase [OS=Homo sapiens]	ADK	-6.64	2.26976e-16
High	Q92747	Actin-related protein 2/3 complex subunit 1A [OS=Homo sapiens]	ARPC1A	-6.64	2.26976e-16
High	Q14032	Bile acid-CoA:amino acid N-acyltransferase [OS=Homo sapiens]	BAAT	-6.64	2.26976e-16
High	P49761	Dual specificity protein kinase CLK3 [OS=Homo sapiens]	CLK3	-6.64	2.26976e-16
High	Q9H0A8	COMM domain-containing protein 4 [OS=Homo sapiens]	COMMD4	-6.64	2.26976e-16
High	Q9Y2Z9	Ubiquinone biosynthesis monooxygenase COQ6, mitochondrial [OS=Homo sapiens]	COQ6	-6.64	2.26976e-16
High	P49366	Deoxyhypusine synthase [OS=Homo sapiens]	DHPS	-6.64	2.26976e-16
Medium	Q8TCX1	Cytoplasmic dynein 2 light intermediate chain 1 [OS=Homo sapiens]	DYNC2LI1	-6.64	2.26976e-16
High	Q96F86	Enhancer of mRNA-decapping protein 3 [OS=Homo sapiens]	EDC3	-6.64	2.26976e-16
High	Q9NQT5	Exosome complex component RRP40 [OS=Homo sapiens]	EXOSC3	-6.64	2.26976e-16
High	O14976	Cyclin-G-associated kinase [OS=Homo sapiens]	GAK	-6.64	2.26976e-16
High	Q9Y625	Glypican-6 [OS=Homo sapiens]	GPC6	-6.64	2.26976e-16
Medium	Q9P0R6	GSK3B-interacting protein [OS=Homo sapiens]	GSKIP	-6.64	2.26976e-16
High	B9A064	Immunoglobulin lambda-like polypeptide 5 [OS=Homo sapiens]	IGLL5	-6.64	2.26976e-16
High	Q9NQS7	Inner centromere protein [OS=Homo sapiens]	INCENP	-6.64	2.26976e-16
High	Q9NV88	Integrator complex subunit 9 [OS=Homo sapiens]	INTS9	-6.64	2.26976e-16
High	Q96EK9	Protein KTI12 homolog [OS=Homo sapiens]	KTI12	-6.64	2.26976e-16
High	Q9BQ69	ADP-ribose glycohydrolase MACROD1 [OS=Homo sapiens]	MACROD1	-6.64	2.26976e-16
High	Q8NAN2	Mitoguardin 1 [OS=Homo sapiens]	MIGA1	-6.64	2.26976e-16
High	Q8TCC3	Large ribosomal subunit protein uL30m [OS=Homo sapiens]	MRPL30	-6.64	2.26976e-16
High	Q96EL3	Large ribosomal subunit protein mL53 [OS=Homo sapiens]	MRPL53	-6.64	2.26976e-16
Medium	Q86UT6	NLR family member X1 [OS=Homo sapiens]	NLRX1	-6.64	2.26976e-16
High	Q9UKK6	NTF2-related export protein 1 [OS=Homo sapiens]	NXT1	-6.64	2.26976e-16
Medium	A5PLL7	Plasmanylethanolamine desaturase 1 [OS=Homo sapiens]	PEDS1	-6.64	2.26976e-16
High	P42356	Phosphatidylinositol 4-kinase alpha [OS=Homo sapiens]	PI4KA	-6.64	2.26976e-16
Low	Q9NP80	Calcium-independent phospholipase A2-gamma [OS=Homo sapiens]	PNPLA8	-6.64	2.26976e-16
Medium	Q5VT98	PRAME family member 20 [OS=Homo sapiens]	PRAMEF20	-6.64	2.26976e-16
High	Q14558	Phosphoribosyl pyrophosphate synthase-associated protein 1 [OS=Homo sapiens]	PRPSAP1	-6.64	2.26976e-16
High	P49810	Presenilin-2 [OS=Homo sapiens]	PSEN2	-6.64	2.26976e-16
Medium	P28749	Retinoblastoma-like protein 1 [OS=Homo sapiens]	RBL1	-6.64	2.26976e-16
Low	Q9H6H4	Receptor expression-enhancing protein 4 [OS=Homo sapiens]	REEP4	-6.64	2.26976e-16
High	Q92766	Ras-responsive element-binding protein 1 [OS=Homo sapiens]	RREB1	-6.64	2.26976e-16
Medium	Q9UP95	Solute carrier family 12 member 4 [OS=Homo sapiens]	SLC12A4	-6.64	2.26976e-16
Low	Q86YT5	Na(+)/citrate cotransporter [OS=Homo sapiens]	SLC13A5	-6.64	2.26976e-16
High	Q9H2G2	STE20-like serine/threonine-protein kinase [OS=Homo sapiens]	SLK	-6.64	2.26976e-16
Low	Q9HCH5	Synaptotagmin-like protein 2 [OS=Homo sapiens]	SYTL2	-6.64	2.26976e-16
High	Q8NDF8	Terminal nucleotidyltransferase 4B [OS=Homo sapiens]	TENT4B	-6.64	2.26976e-16
Low	Q9BVW5	TIMELESS-interacting protein [OS=Homo sapiens]	TIPIN	-6.64	2.26976e-16
High	O75663	TIP41-like protein [OS=Homo sapiens]	TIPRL	-6.64	2.26976e-16
High	Q04724	Transducin-like enhancer protein 1 [OS=Homo sapiens]	TLE1	-6.64	2.26976e-16
Low	Q6UXY8	Transmembrane channel-like protein 5 [OS=Homo sapiens]	TMC5	-6.64	2.26976e-16
High	Q9GZX9	Twisted gastrulation protein homolog 1 [OS=Homo sapiens]	TWSG1	-6.64	2.26976e-16
High	Q9UN37	Vacuolar protein sorting-associated protein 4A [OS=Homo sapiens]	VPS4A	-6.64	2.26976e-16
Medium	Q8N1B4	Vacuolar protein sorting-associated protein 52 homolog [OS=Homo sapiens]	VPS52	-6.64	2.26976e-16
Medium	A3KMH1	von Willebrand factor A domain-containing protein 8 [OS=Homo sapiens]	VWA8	-6.64	2.26976e-16
High	Q9BUR4	Telomerase Cajal body protein 1 [OS=Homo sapiens]	WRAP53	-6.64	2.26976e-16
Medium	Q2TB10	Zinc finger protein 800 [OS=Homo sapiens]	ZNF800	-6.64	2.26976e-16
Medium	Q8NCJ5	SPRY domain-containing protein 3 [OS=Homo sapiens]	SPRYD3	-5.53	2.26976e-16
High	Q13671	Ras and Rab interactor 1 [OS=Homo sapiens]	RIN1	-4.75	4.91987e-15
High	Q4J6C6	Prolyl endopeptidase-like [OS=Homo sapiens]	PREPL	-4.69	2.26976e-16
High	Q4ZIN3	Membralin [OS=Homo sapiens]	TMEM259	-4.56	2.26976e-16
High	Q99757	Thioredoxin, mitochondrial [OS=Homo sapiens]	TXN2	-4.16	2.26976e-16
High	Q96GZ6	Solute carrier family 41 member 3 [OS=Homo sapiens]	SLC41A3	-4.03	1.52482e-11
High	Q9BXY0	Protein MAK16 homolog [OS=Homo sapiens]	MAK16	-3.99	2.26976e-16
High	Q8NDI1	EH domain-binding protein 1 [OS=Homo sapiens]	EHBP1	-3.97	2.26976e-16
High	Q96JB2	Conserved oligomeric Golgi complex subunit 3 [OS=Homo sapiens]	COG3	-3.93	2.26976e-16
Medium	Q8WUH2	Transforming growth factor-beta receptor-associated protein 1 [OS=Homo sapiens]	TGFBRAP1	-3.91	2.26976e-16
Medium	Q15800	Methylsterol monooxygenase 1 [OS=Homo sapiens]	MSMO1	-3.88	8.08571e-12
High	Q8N6M0	Deubiquitinase OTUD6B [OS=Homo sapiens]	OTUD6B	-3.84	4.91987e-15
High	Q9BRG1	Vacuolar protein-sorting-associated protein 25 [OS=Homo sapiens]	VPS25	-3.82	1.17592e-10
High	Q9NPJ6	Mediator of RNA polymerase II transcription subunit 4 [OS=Homo sapiens]	MED4	-3.8	2.26976e-16
High	Q96CB8	Integrator complex subunit 12 [OS=Homo sapiens]	INTS12	-3.79	1.31974e-10
High	Q96T23	Remodeling and spacing factor 1 [OS=Homo sapiens]	RSF1	-3.77	2.26976e-16
Medium	Q7L3T8	Probable proline--tRNA ligase, mitochondrial [OS=Homo sapiens]	PARS2	-3.76	1.01001e-12
High	Q13485	Mothers against decapentaplegic homolog 4 [OS=Homo sapiens]	SMAD4	-3.74	1.35001e-12
High	Q6NYC1	Bifunctional arginine demethylase and lysyl-hydroxylase JMJD6 [OS=Homo sapiens]	JMJD6	-3.73	2.26976e-16
High	Q92481	Transcription factor AP-2-beta [OS=Homo sapiens]	TFAP2B	-3.72	2.26976e-16
High	Q92604	Acyl-CoA:lysophosphatidylglycerol acyltransferase 1 [OS=Homo sapiens]	LPGAT1	-3.7	2.26976e-16
High	Q9Y4E8	Ubiquitin carboxyl-terminal hydrolase 15 [OS=Homo sapiens]	USP15	-3.66	2.26976e-16
High	Q13907	Isopentenyl-diphosphate Delta-isomerase 1 [OS=Homo sapiens]	IDI1	-3.63	2.26976e-16
Medium	Q9BRP8	Partner of Y14 and mago [OS=Homo sapiens]	PYM1	-3.6	1.30065e-10
High	Q9UPN6	SR-related and CTD-associated factor 8 [OS=Homo sapiens]	SCAF8	-3.59	1.0231e-10
High	Q9Y3L3	SH3 domain-binding protein 1 [OS=Homo sapiens]	SH3BP1	-3.58	2.11522e-08
High	Q96H79	Zinc finger CCCH-type antiviral protein 1-like [OS=Homo sapiens]	ZC3HAV1L	-3.58	2.26976e-16
High	Q96BR1	Serine/threonine-protein kinase Sgk3 [OS=Homo sapiens]	SGK3	-3.57	2.26976e-16
High	Q15306	Interferon regulatory factor 4 [OS=Homo sapiens]	IRF4	-3.54	2.26976e-16
High	P55268	Laminin subunit beta-2 [OS=Homo sapiens]	LAMB2	-3.53	2.20444e-10
High	Q9NRG7	Epimerase family protein SDR39U1 [OS=Homo sapiens]	SDR39U1	-3.52	2.44837e-10
High	Q86VM9	Zinc finger CCCH domain-containing protein 18 [OS=Homo sapiens]	ZC3H18	-3.52	2.26976e-16
High	Q9H0R3	Transmembrane protein 222 [OS=Homo sapiens]	TMEM222	-3.5	2.26976e-16
High	O75525	KH domain-containing, RNA-binding, signal transduction-associated protein 3 [OS=Homo sapiens]	KHDRBS3	-3.49	2.26976e-16
High	Q8NC44	Reticulophagy regulator 2 [OS=Homo sapiens]	RETREG2	-3.49	2.26976e-16
High	P39880	Homeobox protein cut-like 1 [OS=Homo sapiens]	CUX1	-3.48	2.26976e-16
High	Q0VDG4	Secernin-3 [OS=Homo sapiens]	SCRN3	-3.47	2.26976e-16
High	Q9H553	Alpha-1,3/1,6-mannosyltransferase ALG2 [OS=Homo sapiens]	ALG2	-3.46	2.26976e-16
High	Q69YN4	Protein virilizer homolog [OS=Homo sapiens]	VIRMA	-3.46	6.78487e-09
High	Q86UY6	N-alpha-acetyltransferase 40 [OS=Homo sapiens]	NAA40	-3.44	5.89694e-11
High	Q9P1Y6	PHD and RING finger domain-containing protein 1 [OS=Homo sapiens]	PHRF1	-3.44	2.26976e-16
High	Q6GMV3	Putative peptidyl-tRNA hydrolase PTRHD1 [OS=Homo sapiens]	PTRHD1	-3.44	2.26976e-16
High	Q8IYQ7	Threonine synthase-like 1 [OS=Homo sapiens]	THNSL1	-3.44	2.26976e-16
High	Q9ULK4	Mediator of RNA polymerase II transcription subunit 23 [OS=Homo sapiens]	MED23	-3.43	1.11993e-08
High	Q96HN2	Adenosylhomocysteinase 3 [OS=Homo sapiens]	AHCYL2	-3.42	2.26976e-16
High	O60508	Pre-mRNA-processing factor 17 [OS=Homo sapiens]	CDC40	-3.41	2.26976e-16
High	Q16537	Serine/threonine-protein phosphatase 2A 56 kDa regulatory subunit epsilon isoform [OS=Homo sapiens]	PPP2R5E	-3.41	2.26976e-16
High	Q92696	Geranylgeranyl transferase type-2 subunit alpha [OS=Homo sapiens]	RABGGTA	-3.4	2.26976e-16
High	Q9Y680	Peptidyl-prolyl cis-trans isomerase FKBP7 [OS=Homo sapiens]	FKBP7	-3.39	6.2471e-14
High	Q68CQ7	Glycosyltransferase 8 domain-containing protein 1 [OS=Homo sapiens]	GLT8D1	-3.39	2.26976e-16
Medium	Q16594	Transcription initiation factor TFIID subunit 9 [OS=Homo sapiens]	TAF9	-3.39	2.26976e-16
High	P29353	SHC-transforming protein 1 [OS=Homo sapiens]	SHC1	-3.38	2.26976e-16
High	Q9H4L5	Oxysterol-binding protein-related protein 3 [OS=Homo sapiens]	OSBPL3	-3.37	2.26976e-16
High	P16383	Intron Large complex component GCFC2 [OS=Homo sapiens]	GCFC2	-3.36	1.00589e-11
High	Q9Y4C2	TRPM8 channel-associated factor 1 [OS=Homo sapiens]	TCAF1	-3.36	2.26976e-16
High	Q8NB78	Lysine-specific histone demethylase 2 [OS=Homo sapiens]	KDM1B	-3.35	2.26976e-16
High	Q9Y237	Peptidyl-prolyl cis-trans isomerase NIMA-interacting 4 [OS=Homo sapiens]	PIN4	-3.35	2.26976e-16
High	O43567	E3 ubiquitin-protein ligase RNF13 [OS=Homo sapiens]	RNF13	-3.35	2.26976e-16
High	Q9UJX5	Anaphase-promoting complex subunit 4 [OS=Homo sapiens]	ANAPC4	-3.34	3.03125e-12
Medium	Q9UPN4	Centrosomal protein of 131 kDa [OS=Homo sapiens]	CEP131	-3.33	2.26976e-16
Low	P57737	Coronin-7 [OS=Homo sapiens]	CORO7	-3.33	2.26976e-16
High	Q92805	Golgin subfamily A member 1 [OS=Homo sapiens]	GOLGA1	-3.33	4.91987e-15
Low	Q96PD5	N-acetylmuramoyl-L-alanine amidase [OS=Homo sapiens]	PGLYRP2	-3.33	2.26976e-16
High	Q13443	Disintegrin and metalloproteinase domain-containing protein 9 [OS=Homo sapiens]	ADAM9	-3.32	2.26976e-16
High	Q6PHR2	Serine/threonine-protein kinase ULK3 [OS=Homo sapiens]	ULK3	-3.32	2.26976e-16
Medium	Q7Z3J2	VPS35 endosomal protein-sorting factor-like [OS=Homo sapiens]	VPS35L	-3.32	2.26976e-16
High	Q04656	Copper-transporting ATPase 1 [OS=Homo sapiens]	ATP7A	-3.31	9.54046e-08
High	Q9UKS6	Protein kinase C and casein kinase substrate in neurons protein 3 [OS=Homo sapiens]	PACSIN3	-3.31	2.26976e-16
High	Q13432	Protein unc-119 homolog A [OS=Homo sapiens]	UNC119	-3.31	2.26976e-16
Medium	Q7Z5K2	Wings apart-like protein homolog [OS=Homo sapiens]	WAPL	-3.31	2.26976e-16
High	O14965	Aurora kinase A [OS=Homo sapiens]	AURKA	-3.3	2.26976e-16
High	Q9P260	RAB11-binding protein RELCH [OS=Homo sapiens]	RELCH	-3.3	9.58711e-13
High	Q96ES7	SAGA-associated factor 29 [OS=Homo sapiens]	SGF29	-3.3	2.26976e-16
High	O94913	Pre-mRNA cleavage complex 2 protein Pcf11 [OS=Homo sapiens]	PCF11	-3.28	2.26976e-16
Medium	Q6P3W7	SCY1-like protein 2 [OS=Homo sapiens]	SCYL2	-3.26	2.26976e-16
High	Q15386	Ubiquitin-protein ligase E3C [OS=Homo sapiens]	UBE3C	-3.25	2.18978e-12
High	Q5H8A4	GPI ethanolamine phosphate transferase 2 [OS=Homo sapiens]	PIGG	-3.23	2.26976e-16
High	Q3SY69	Mitochondrial 10-formyltetrahydrofolate dehydrogenase [OS=Homo sapiens]	ALDH1L2	-3.22	2.26976e-16
Medium	Q9P291	Armadillo repeat-containing X-linked protein 1 [OS=Homo sapiens]	ARMCX1	-3.21	8.32614e-10
Medium	Q01804	OTU domain-containing protein 4 [OS=Homo sapiens]	OTUD4	-3.2	2.26976e-16
High	Q9P031	Thyroid transcription factor 1-associated protein 26 [OS=Homo sapiens]	CCDC59	-3.17	2.26976e-16
High	Q86UL3	Glycerol-3-phosphate acyltransferase 4 [OS=Homo sapiens]	GPAT4	-3.16	2.26976e-16
High	Q14004	Cyclin-dependent kinase 13 [OS=Homo sapiens]	CDK13	-3.12	3.47196e-09
High	A8MWX3	Putative WAS protein family homolog 4 [OS=Homo sapiens]	WASH4P	-3.12	2.26976e-16
High	Q9NRR5	Ubiquilin-4 [OS=Homo sapiens]	UBQLN4	-3.11	4.43078e-10
High	P12271	Retinaldehyde-binding protein 1 [OS=Homo sapiens]	RLBP1	-3.08	2.26976e-16
Medium	Q86SJ2	Amphoterin-induced protein 2 [OS=Homo sapiens]	AMIGO2	-3.05	2.26976e-16
High	Q9P1U0	DNA-directed RNA polymerase I subunit RPA12 [OS=Homo sapiens]	POLR1H	-3.05	2.26976e-16
High	O15270	Serine palmitoyltransferase 2 [OS=Homo sapiens]	SPTLC2	-3.05	9.46551e-10
Medium	P43360	Melanoma-associated antigen 6 [OS=Homo sapiens]	MAGEA6	-3.04	2.58604e-11
High	Q5T0D9	Tumor protein p63-regulated gene 1-like protein [OS=Homo sapiens]	TPRG1L	-3.04	2.26976e-16
High	Q9HCD5	Nuclear receptor coactivator 5 [OS=Homo sapiens]	NCOA5	-3.03	2.26976e-16
High	Q9UHI6	Probable ATP-dependent RNA helicase DDX20 [OS=Homo sapiens]	DDX20	-3.02	2.26976e-16
High	Q15813	Tubulin-specific chaperone E [OS=Homo sapiens]	TBCE	-3.02	4.91987e-15
High	Q96AC1	Fermitin family homolog 2 [OS=Homo sapiens]	FERMT2	-3.01	1.10946e-08
High	Q8NDX5	Polyhomeotic-like protein 3 [OS=Homo sapiens]	PHC3	-3.01	2.26976e-16
High	P15848	Arylsulfatase B [OS=Homo sapiens]	ARSB	-2.98	1.94938e-14
High	Q9NVH0	Exonuclease 3'-5' domain-containing protein 2 [OS=Homo sapiens]	EXD2	-2.92	1.00336e-09
High	Q9Y2X7	ARF GTPase-activating protein GIT1 [OS=Homo sapiens]	GIT1	-2.91	2.26976e-16
High	Q7Z6E9	E3 ubiquitin-protein ligase RBBP6 [OS=Homo sapiens]	RBBP6	-2.89	2.26976e-16
Medium	Q8TBP0	TBC1 domain family member 16 [OS=Homo sapiens]	TBC1D16	-2.86	1.57335e-07
Medium	P35226	Polycomb complex protein BMI-1 [OS=Homo sapiens]	BMI1	-2.79	2.36909e-07
High	Q9BVC5	Ashwin [OS=Homo sapiens]	C2orf49	-2.72	2.26976e-16
Low	Q9H6U6	BCAS3 microtubule associated cell migration factor [OS=Homo sapiens]	BCAS3	-2.7	1.7072e-06
High	Q9UHY7	Enolase-phosphatase E1 [OS=Homo sapiens]	ENOPH1	-2.69	1.80643e-06
High	P46736	Lys-63-specific deubiquitinase BRCC36 [OS=Homo sapiens]	BRCC3	-2.63	2.26976e-16
High	P33552	Cyclin-dependent kinases regulatory subunit 2 [OS=Homo sapiens]	CKS2	-2.5	8.4425e-11
High	Q9BV68	E3 ubiquitin-protein ligase RNF126 [OS=Homo sapiens]	RNF126	-2.49	2.26976e-16
High	Q96F85	CB1 cannabinoid receptor-interacting protein 1 [OS=Homo sapiens]	CNRIP1	-2.39	2.26976e-16
High	P19971	Thymidine phosphorylase [OS=Homo sapiens]	TYMP	-2.34	4.06943e-07
High	Q96RD7	Pannexin-1 [OS=Homo sapiens]	PANX1	-2.27	6.97342e-05
High	Q8WTT2	Nucleolar complex protein 3 homolog [OS=Homo sapiens]	NOC3L	-2.19	2.26976e-16
High	Q9P0J7	E3 ubiquitin-protein ligase KCMF1 [OS=Homo sapiens]	KCMF1	-1.96	0.00358326
High	Q9H2I8	Leucine-rich melanocyte differentiation-associated protein [OS=Homo sapiens]	LRMDA	-1.92	0.00560482
High	Q06787	Fragile X messenger ribonucleoprotein 1 [OS=Homo sapiens]	FMR1	-1.9	1.75098e-06
Low	Q96GQ5	RUS family member 1 [OS=Homo sapiens]	RUSF1	-1.9	0.000752563
High	P21397	Amine oxidase [flavin-containing] A [OS=Homo sapiens]	MAOA	-1.71	1.54858e-09
High	P78362	SRSF protein kinase 2 [OS=Homo sapiens]	SRPK2	-1.71	7.14745e-07
Medium	P48681	Nestin [OS=Homo sapiens]	NES	-1.7	0.00295004
High	Q9BRP1	Programmed cell death protein 2-like [OS=Homo sapiens]	PDCD2L	-1.6	2.65745e-06
High	O75879	Glutamyl-tRNA(Gln) amidotransferase subunit B, mitochondrial [OS=Homo sapiens]	GATB	-1.59	0.00615728
High	Q8IY37	Probable ATP-dependent RNA helicase DHX37 [OS=Homo sapiens]	DHX37	-1.58	1.4338e-05
High	P04035	3-hydroxy-3-methylglutaryl-coenzyme A reductase [OS=Homo sapiens]	HMGCR	-1.57	0.000709444
High	Q9UKM7	Endoplasmic reticulum mannosyl-oligosaccharide 1,2-alpha-mannosidase [OS=Homo sapiens]	MAN1B1	-1.51	1.92486e-06
High	Q6P179	Endoplasmic reticulum aminopeptidase 2 [OS=Homo sapiens]	ERAP2	-1.5	0.00104037
High	Q969Q5	Ras-related protein Rab-24 [OS=Homo sapiens]	RAB24	-1.48	0.000292687
High	Q6NTF9	Rhomboid domain-containing protein 2 [OS=Homo sapiens]	RHBDD2	-1.48	0.0218651
Low	Q9H329	Band 4.1-like protein 4B [OS=Homo sapiens]	EPB41L4B	-1.47	0.0662505
High	O43493	Trans-Golgi network integral membrane protein 2 [OS=Homo sapiens]	TGOLN2	-1.47	0.00980089
High	P46734	Dual specificity mitogen-activated protein kinase kinase 3 [OS=Homo sapiens]	MAP2K3	-1.45	0.00636395
High	O15027	Protein transport protein Sec16A [OS=Homo sapiens]	SEC16A	-1.45	0.0368181
Medium	Q5T3I0	G patch domain-containing protein 4 [OS=Homo sapiens]	GPATCH4	-1.41	1.07885e-07
Medium	Q8N823	Zinc finger protein 611 [OS=Homo sapiens]	ZNF611	-1.41	1.27715e-10
High	Q9H6V9	Lipid droplet-associated hydrolase [OS=Homo sapiens]	LDAH	-1.39	0.00124186
High	Q92643	GPI-anchor transamidase [OS=Homo sapiens]	PIGK	-1.36	2.5651e-06
High	Q6PJG6	BRCA1-associated ATM activator 1 [OS=Homo sapiens]	BRAT1	-1.34	0.00912547
High	P98082	Disabled homolog 2 [OS=Homo sapiens]	DAB2	-1.31	0.0710504
Medium	Q96Q15	Serine/threonine-protein kinase SMG1 [OS=Homo sapiens]	SMG1	-1.29	2.36792e-09
Low	Q2NKJ3	CST complex subunit CTC1 [OS=Homo sapiens]	CTC1	-1.25	2.45278e-08
High	Q5JRA6	Transport and Golgi organization protein 1 homolog [OS=Homo sapiens]	MIA3	-1.24	0.0036833
High	Q14914	Prostaglandin reductase 1 [OS=Homo sapiens]	PTGR1	-1.23	0.0325081
High	Q8TBQ9	Protein kish-A [OS=Homo sapiens]	TMEM167A	-1.21	4.7488e-10
High	Q9NY26	Zinc transporter ZIP1 [OS=Homo sapiens]	SLC39A1	-1.19	0.0957641
High	Q8N668	COMM domain-containing protein 1 [OS=Homo sapiens]	COMMD1	-1.18	0.0598084
High	Q9UMR5	Lysosomal thioesterase PPT2 [OS=Homo sapiens]	PPT2	-1.18	3.10297e-08
High	Q14728	Major facilitator superfamily domain-containing protein 10 [OS=Homo sapiens]	MFSD10	-1.17	0.04517
High	O15235	Small ribosomal subunit protein uS12m [OS=Homo sapiens]	MRPS12	-1.17	0.000192588
High	P20585	DNA mismatch repair protein Msh3 [OS=Homo sapiens]	MSH3	-1.15	0.0243617
High	Q9P0S9	Transmembrane protein 14C [OS=Homo sapiens]	TMEM14C	-1.14	2.26976e-16
High	Q96KA5	Lipid scramblase CLPTM1L [OS=Homo sapiens]	CLPTM1L	-1.13	0.0346997
High	O43808	Peroxisomal membrane protein PMP34 [OS=Homo sapiens]	SLC25A17	-1.13	0.0224028
High	Q5T9L3	Protein wntless homolog [OS=Homo sapiens]	WLS	-1.12	0.0539679
High	P60006	Anaphase-promoting complex subunit 15 [OS=Homo sapiens]	ANAPC15	-1.09	0.246749
Medium	Q9Y5I3	Protocadherin alpha-1 [OS=Homo sapiens]	PCDHA1	-1.08	1.6382e-05
High	P42574	Caspase-3 [OS=Homo sapiens]	CASP3	-1.07	0.000399827
High	Q5VST6	Alpha/beta hydrolase domain-containing protein 17B [OS=Homo sapiens]	ABHD17B	-1.06	0.0306969
High	Q9NPA8	Transcription and mRNA export factor ENY2 [OS=Homo sapiens]	ENY2	-1.06	0.0152079
High	Q6UW68	Transmembrane protein 205 [OS=Homo sapiens]	TMEM205	-1.04	0.000134709
High	Q13131	5'-AMP-activated protein kinase catalytic subunit alpha-1 [OS=Homo sapiens]	PRKAA1	-1.02	0.104105
High	Q2TAA5	GDP-Man:Man(3)GlcNAc(2)-PP-Dol alpha-1,2-mannosyltransferase [OS=Homo sapiens]	ALG11	-1.01	0.286682
High	P02647	Apolipoprotein A-I [OS=Homo sapiens]	APOA1	-1.01	0.16277
High	P10321	HLA class I histocompatibility antigen, C alpha chain [OS=Homo sapiens]	HLA-C	-1.01	0.0223012
High	Q9Y426	C2 domain-containing protein 2 [OS=Homo sapiens]	C2CD2	1	0.213385
High	P52435	DNA-directed RNA polymerase II subunit RPB11-a [OS=Homo sapiens]	POLR2J	1.03	0.158545
High	O75909	Cyclin-K [OS=Homo sapiens]	CCNK	1.04	0.107254
High	Q9UJY4	ADP-ribosylation factor-binding protein GGA2 [OS=Homo sapiens]	GGA2	1.04	0.16277
High	O96013	Serine/threonine-protein kinase PAK 4 [OS=Homo sapiens]	PAK4	1.05	0.0182455
High	P13645	Keratin, type I cytoskeletal 10 [OS=Homo sapiens]	KRT10	1.07	2.26976e-16
Medium	Q8N5M4	Tetratricopeptide repeat protein 9C [OS=Homo sapiens]	TTC9C	1.1	0.0276758
High	O95639	Cleavage and polyadenylation specificity factor subunit 4 [OS=Homo sapiens]	CPSF4	1.11	0.00771082
High	Q66LE6	Serine/threonine-protein phosphatase 2A 55 kDa regulatory subunit B delta isoform [OS=Homo sapiens]	PPP2R2D	1.11	0.0191743
Medium	P40818	Ubiquitin carboxyl-terminal hydrolase 8 [OS=Homo sapiens]	USP8	1.16	0.012207
High	P60983	Glia maturation factor beta [OS=Homo sapiens]	GMFB	1.2	1.80014e-09
High	P06746	DNA polymerase beta [OS=Homo sapiens]	POLB	1.21	0.0786553
High	Q8WZA0	Protein LZIC [OS=Homo sapiens]	LZIC	1.39	9.61812e-05
High	P20962	Parathymosin [OS=Homo sapiens]	PTMS	1.43	4.91987e-15
High	Q15651	High mobility group nucleosome-binding domain-containing protein 3 [OS=Homo sapiens]	HMGN3	1.54	1.79797e-10
High	P02765	Alpha-2-HS-glycoprotein [OS=Homo sapiens]	AHSG	1.55	2.26976e-16
High	O43156	TELO2-interacting protein 1 homolog [OS=Homo sapiens]	TTI1	1.55	4.19018e-05
High	O75410	Transforming acidic coiled-coil-containing protein 1 [OS=Homo sapiens]	TACC1	1.69	3.89136e-08
High	P31151	Protein S100-A7 [OS=Homo sapiens]	S100A7	1.84	0.00102165
Low	Q6I9Y2	THO complex subunit 7 homolog [OS=Homo sapiens]	THOC7	1.97	2.75982e-09
Medium	Q9UPN7	Serine/threonine-protein phosphatase 6 regulatory subunit 1 [OS=Homo sapiens]	PPP6R1	2.01	2.26976e-16
High	Q96SZ6	Mitochondrial tRNA methylthiotransferase CDK5RAP1 [OS=Homo sapiens]	CDK5RAP1	2.02	9.11678e-06
High	Q96EH3	Mitochondrial assembly of ribosomal large subunit protein 1 [OS=Homo sapiens]	MALSU1	2.19	3.42566e-06
High	Q9BXW6	Oxysterol-binding protein-related protein 1 [OS=Homo sapiens]	OSBPL1A	2.27	1.66861e-06
Medium	P41743	Protein kinase C iota type [OS=Homo sapiens]	PRKCI	2.54	2.26976e-16
High	Q9H0T7	Ras-related protein Rab-17 [OS=Homo sapiens]	RAB17	2.57	4.89066e-12
High	Q8WXX5	DnaJ homolog subfamily C member 9 [OS=Homo sapiens]	DNAJC9	2.81	2.26976e-16
High	Q9NPF4	tRNA N6-adenosine threonylcarbamoyltransferase [OS=Homo sapiens]	OSGEP	2.92	1.50152e-08
High	P07311	Acylphosphatase-1 [OS=Homo sapiens]	ACYP1	2.97	4.29363e-10
High	Q13685	Angio-associated migratory cell protein [OS=Homo sapiens]	AAMP	3	2.26976e-16
High	Q53EL6	Programmed cell death protein 4 [OS=Homo sapiens]	PDCD4	3.02	2.26976e-16
High	Q9UBW8	COP9 signalosome complex subunit 7a [OS=Homo sapiens]	COPS7A	3.03	1.06087e-07
High	Q9BZE9	Tether containing UBX domain for GLUT4 [OS=Homo sapiens]	ASPSCR1	3.15	2.26976e-16
High	Q9UQ16	Dynamin-3 [OS=Homo sapiens]	DNM3	3.17	2.26976e-16
High	Q6NUQ1	RAD50-interacting protein 1 [OS=Homo sapiens]	RINT1	3.17	2.26976e-16
High	Q9UDX5	Mitochondrial fission process protein 1 [OS=Homo sapiens]	MTFP1	3.23	2.26976e-16
High	Q86VP1	Tax1-binding protein 1 [OS=Homo sapiens]	TAX1BP1	3.31	2.26976e-16
High	P23470	Receptor-type tyrosine-protein phosphatase gamma [OS=Homo sapiens]	PTPRG	3.36	9.79311e-15
High	Q13454	Tumor suppressor candidate 3 [OS=Homo sapiens]	TUSC3	3.37	2.26976e-16
High	Q5R3I4	Tetratricopeptide repeat protein 38 [OS=Homo sapiens]	TTC38	3.38	2.26976e-16
High	Q16222	UDP-N-acetylhexosamine pyrophosphorylase [OS=Homo sapiens]	UAP1	3.41	2.26976e-16
Medium	Q05932	Folylpolyglutamate synthase, mitochondrial [OS=Homo sapiens]	FPGS	3.43	2.26976e-16
High	Q6FI81	Anamorsin [OS=Homo sapiens]	CIAPIN1	3.53	2.26976e-16
High	Q8TDW4	Suppressor of tumorigenicity 7 protein-like [OS=Homo sapiens]	ST7L	3.81	2.26976e-16
High	Q15742	NGFI-A-binding protein 2 [OS=Homo sapiens]	NAB2	3.9	2.26976e-16
Medium	O43293	Death-associated protein kinase 3 [OS=Homo sapiens]	DAPK3	3.98	3.24041e-13
High	Q86YZ3	Hornerin [OS=Homo sapiens]	HRNR	4.04	2.26976e-16
Medium	O43683	Mitotic checkpoint serine/threonine-protein kinase BUB1 [OS=Homo sapiens]	BUB1	6.64	2.26976e-16
High	Q6ZMG9	Ceramide synthase 6 [OS=Homo sapiens]	CERS6	6.64	2.26976e-16
High	Q9NZZ3	Charged multivesicular body protein 5 [OS=Homo sapiens]	CHMP5	6.64	2.26976e-16
High	P43155	Carnitine O-acetyltransferase [OS=Homo sapiens]	CRAT	6.64	2.26976e-16
High	Q5D862	Filaggrin-2 [OS=Homo sapiens]	FLG2	6.64	2.26976e-16
Low	Q5VZ46	Uncharacterized protein KIAA1614 [OS=Homo sapiens]	KIAA1614	6.64	2.26976e-16
Medium	P01130	Low-density lipoprotein receptor [OS=Homo sapiens]	LDLR	6.64	2.26976e-16
High	P53667	LIM domain kinase 1 [OS=Homo sapiens]	LIMK1	6.64	2.26976e-16
High	Q14149	MORC family CW-type zinc finger protein 3 [OS=Homo sapiens]	MORC3	6.64	2.26976e-16
High	Q9BZQ8	Protein Niban 1 [OS=Homo sapiens]	NIBAN1	6.64	2.26976e-16
High	Q13608	Peroxisomal ATPase PEX6 [OS=Homo sapiens]	PEX6	6.64	2.26976e-16
High	O15514	DNA-directed RNA polymerase II subunit RPB4 [OS=Homo sapiens]	POLR2D	6.64	2.26976e-16
High	Q13362	Serine/threonine-protein phosphatase 2A 56 kDa regulatory subunit gamma isoform [OS=Homo sapiens]	PPP2R5C	6.64	2.26976e-16
High	P60510	Serine/threonine-protein phosphatase 4 catalytic subunit [OS=Homo sapiens]	PPP4C	6.64	2.26976e-16
High	Q9UBB9	Tuftelin-interacting protein 11 [OS=Homo sapiens]	TFIP11	6.64	2.26976e-16
High	O94966	Ubiquitin carboxyl-terminal hydrolase 19 [OS=Homo sapiens]	USP19	6.64	2.26976e-16
High	Q9UEU0	Vesicle transport through interaction with t-SNAREs homolog 1B [OS=Homo sapiens]	VTI1B	6.64	2.26976e-16

## Sheet: 48hDEPs
Protein FDR Confidence Combined	Accession	Description	Gene Symbol	Abundance Ratio log2 48 CB556 48 DMSO	Abundance Ratio Adj P-Value 48 CB556 48 DMSO
High	Q13795	ADP-ribosylation factor-related protein 1 [OS=Homo sapiens]	ARFRP1	-6.64	2.39794e-16
High	P36404	ADP-ribosylation factor-like protein 2 [OS=Homo sapiens]	ARL2	-6.64	2.39794e-16
Medium	P35226	Polycomb complex protein BMI-1 [OS=Homo sapiens]	BMI1	-6.64	2.39794e-16
High	Q9H3H3	UPF0696 protein C11orf68 [OS=Homo sapiens]	C11orf68	-6.64	2.39794e-16
High	Q5T0F9	Coiled-coil and C2 domain-containing protein 1B [OS=Homo sapiens]	CC2D1B	-6.64	2.39794e-16
High	P14209	CD99 antigen [OS=Homo sapiens]	CD99	-6.64	2.39794e-16
Medium	Q9UPN4	Centrosomal protein of 131 kDa [OS=Homo sapiens]	CEP131	-6.64	2.39794e-16
High	Q6ZMG9	Ceramide synthase 6 [OS=Homo sapiens]	CERS6	-6.64	2.39794e-16
High	Q9H0A8	COMM domain-containing protein 4 [OS=Homo sapiens]	COMMD4	-6.64	2.39794e-16
High	P43155	Carnitine O-acetyltransferase [OS=Homo sapiens]	CRAT	-6.64	2.39794e-16
High	P49366	Deoxyhypusine synthase [OS=Homo sapiens]	DHPS	-6.64	2.39794e-16
High	Q8WXX5	DnaJ homolog subfamily C member 9 [OS=Homo sapiens]	DNAJC9	-6.64	2.39794e-16
High	Q5D862	Filaggrin-2 [OS=Homo sapiens]	FLG2	-6.64	2.39794e-16
High	Q92805	Golgin subfamily A member 1 [OS=Homo sapiens]	GOLGA1	-6.64	2.39794e-16
High	Q9NQS7	Inner centromere protein [OS=Homo sapiens]	INCENP	-6.64	2.39794e-16
High	Q9UK76	Jupiter microtubule associated homolog 1 [OS=Homo sapiens]	JPT1	-6.64	2.39794e-16
High	O75525	KH domain-containing, RNA-binding, signal transduction-associated protein 3 [OS=Homo sapiens]	KHDRBS3	-6.64	2.39794e-16
High	Q96EK9	Protein KTI12 homolog [OS=Homo sapiens]	KTI12	-6.64	2.39794e-16
High	Q9BV79	Enoyl-[acyl-carrier-protein] reductase, mitochondrial [OS=Homo sapiens]	MECR	-6.64	2.39794e-16
High	Q9NVC6	Mediator of RNA polymerase II transcription subunit 17 [OS=Homo sapiens]	MED17	-6.64	2.39794e-16
High	Q14149	MORC family CW-type zinc finger protein 3 [OS=Homo sapiens]	MORC3	-6.64	2.39794e-16
High	Q8TCC3	Large ribosomal subunit protein uL30m [OS=Homo sapiens]	MRPL30	-6.64	2.39794e-16
High	P82664	Small ribosomal subunit protein uS10m [OS=Homo sapiens]	MRPS10	-6.64	2.39794e-16
High	P08651	Nuclear factor 1 C-type [OS=Homo sapiens]	NFIC	-6.64	2.39794e-16
High	Q9NPF4	tRNA N6-adenosine threonylcarbamoyltransferase [OS=Homo sapiens]	OSGEP	-6.64	2.39794e-16
Medium	Q9H813	Proton-activated chloride channel [OS=Homo sapiens]	PACC1	-6.64	2.39794e-16
Medium	Q7L3T8	Probable proline--tRNA ligase, mitochondrial [OS=Homo sapiens]	PARS2	-6.64	2.39794e-16
High	Q8NCN5	Pyruvate dehydrogenase phosphatase regulatory subunit, mitochondrial [OS=Homo sapiens]	PDPR	-6.64	2.39794e-16
High	Q9Y263	Phospholipase A-2-activating protein [OS=Homo sapiens]	PLAA	-6.64	2.39794e-16
High	P06746	DNA polymerase beta [OS=Homo sapiens]	POLB	-6.64	2.39794e-16
High	P60510	Serine/threonine-protein phosphatase 4 catalytic subunit [OS=Homo sapiens]	PPP4C	-6.64	2.39794e-16
High	P49810	Presenilin-2 [OS=Homo sapiens]	PSEN2	-6.64	2.39794e-16
High	Q969Q5	Ras-related protein Rab-24 [OS=Homo sapiens]	RAB24	-6.64	2.39794e-16
Low	Q9H6H4	Receptor expression-enhancing protein 4 [OS=Homo sapiens]	REEP4	-6.64	2.39794e-16
High	Q13671	Ras and Rab interactor 1 [OS=Homo sapiens]	RIN1	-6.64	2.39794e-16
High	Q06587	E3 ubiquitin-protein ligase RING1 [OS=Homo sapiens]	RING1	-6.64	2.39794e-16
High	Q9BVS4	Serine/threonine-protein kinase RIO2 [OS=Homo sapiens]	RIOK2	-6.64	2.39794e-16
High	Q92766	Ras-responsive element-binding protein 1 [OS=Homo sapiens]	RREB1	-6.64	2.39794e-16
Medium	Q9UP95	Solute carrier family 12 member 4 [OS=Homo sapiens]	SLC12A4	-6.64	2.39794e-16
High	O15270	Serine palmitoyltransferase 2 [OS=Homo sapiens]	SPTLC2	-6.64	2.39794e-16
High	Q04724	Transducin-like enhancer protein 1 [OS=Homo sapiens]	TLE1	-6.64	2.39794e-16
High	Q9H0R3	Transmembrane protein 222 [OS=Homo sapiens]	TMEM222	-6.64	2.39794e-16
High	O43156	TELO2-interacting protein 1 homolog [OS=Homo sapiens]	TTI1	-6.64	2.39794e-16
High	Q9GZX9	Twisted gastrulation protein homolog 1 [OS=Homo sapiens]	TWSG1	-6.64	2.39794e-16
High	Q13432	Protein unc-119 homolog A [OS=Homo sapiens]	UNC119	-6.64	2.39794e-16
High	Q9Y4E8	Ubiquitin carboxyl-terminal hydrolase 15 [OS=Homo sapiens]	USP15	-6.64	2.39794e-16
Medium	Q8N1B4	Vacuolar protein sorting-associated protein 52 homolog [OS=Homo sapiens]	VPS52	-6.64	2.39794e-16
Medium	A3KMH1	von Willebrand factor A domain-containing protein 8 [OS=Homo sapiens]	VWA8	-6.64	2.39794e-16
Medium	Q8N3Z6	Zinc finger CCHC domain-containing protein 7 [OS=Homo sapiens]	ZCCHC7	-6.64	2.39794e-16
Medium	P51815	Zinc finger protein 75D [OS=Homo sapiens]	ZNF75D	-6.64	2.39794e-16
High	Q9BVM2	Protein DPCD [OS=Homo sapiens]	DPCD	-5.48	2.39794e-16
High	Q9H6V9	Lipid droplet-associated hydrolase [OS=Homo sapiens]	LDAH	-4.72	2.39794e-16
High	P15848	Arylsulfatase B [OS=Homo sapiens]	ARSB	-4.68	2.39794e-16
High	Q4ZIN3	Membralin [OS=Homo sapiens]	TMEM259	-4.5	2.39794e-16
High	Q99757	Thioredoxin, mitochondrial [OS=Homo sapiens]	TXN2	-4.47	2.39794e-16
High	O15027	Protein transport protein Sec16A [OS=Homo sapiens]	SEC16A	-4.45	2.39794e-16
Medium	P51580	Thiopurine S-methyltransferase [OS=Homo sapiens]	TPMT	-4.3	2.39794e-16
High	Q9UEU0	Vesicle transport through interaction with t-SNAREs homolog 1B [OS=Homo sapiens]	VTI1B	-4.29	2.39794e-16
High	P55268	Laminin subunit beta-2 [OS=Homo sapiens]	LAMB2	-4.28	2.39794e-16
Medium	Q6AI08	HEAT repeat-containing protein 6 [OS=Homo sapiens]	HEATR6	-4.16	2.39794e-16
Medium	Q8WUH2	Transforming growth factor-beta receptor-associated protein 1 [OS=Homo sapiens]	TGFBRAP1	-4.09	2.49505e-14
Medium	Q5T4T6	Synaptonemal complex protein 2-like [OS=Homo sapiens]	SYCP2L	-4.07	2.39794e-16
High	Q96CB8	Integrator complex subunit 12 [OS=Homo sapiens]	INTS12	-4.02	1.6124e-11
Medium	Q9UNP4	Lactosylceramide alpha-2,3-sialyltransferase [OS=Homo sapiens]	ST3GAL5	-3.96	2.39794e-16
High	Q14161	ARF GTPase-activating protein GIT2 [OS=Homo sapiens]	GIT2	-3.95	2.39794e-16
High	P12271	Retinaldehyde-binding protein 1 [OS=Homo sapiens]	RLBP1	-3.95	2.39794e-16
High	Q14004	Cyclin-dependent kinase 13 [OS=Homo sapiens]	CDK13	-3.92	5.19071e-15
High	P39880	Homeobox protein cut-like 1 [OS=Homo sapiens]	CUX1	-3.87	2.39794e-16
High	P49761	Dual specificity protein kinase CLK3 [OS=Homo sapiens]	CLK3	-3.84	2.39794e-16
High	Q9Y4C2	TRPM8 channel-associated factor 1 [OS=Homo sapiens]	TCAF1	-3.81	2.39794e-16
High	P33552	Cyclin-dependent kinases regulatory subunit 2 [OS=Homo sapiens]	CKS2	-3.79	2.39794e-16
High	P29353	SHC-transforming protein 1 [OS=Homo sapiens]	SHC1	-3.78	2.39794e-16
High	Q96JB2	Conserved oligomeric Golgi complex subunit 3 [OS=Homo sapiens]	COG3	-3.76	2.39794e-16
Medium	Q9P0U3	Sentrin-specific protease 1 [OS=Homo sapiens]	SENP1	-3.76	1.0184e-13
High	Q9BUR4	Telomerase Cajal body protein 1 [OS=Homo sapiens]	WRAP53	-3.76	5.19071e-15
High	Q9NPJ6	Mediator of RNA polymerase II transcription subunit 4 [OS=Homo sapiens]	MED4	-3.74	2.39794e-16
High	Q96S59	Ran-binding protein 9 [OS=Homo sapiens]	RANBP9	-3.74	2.39794e-16
High	O15397	Importin-8 [OS=Homo sapiens]	IPO8	-3.7	4.40663e-13
High	Q9Y6A4	Cilia- and flagella-associated protein 20 [OS=Homo sapiens]	CFAP20	-3.69	2.39794e-16
High	Q5T280	Putative methyltransferase C9orf114 [OS=Homo sapiens]	SPOUT1	-3.69	2.39794e-16
High	Q9UDX5	Mitochondrial fission process protein 1 [OS=Homo sapiens]	MTFP1	-3.66	2.39794e-16
High	Q9NVH0	Exonuclease 3'-5' domain-containing protein 2 [OS=Homo sapiens]	EXD2	-3.65	2.39794e-16
High	Q68CQ7	Glycosyltransferase 8 domain-containing protein 1 [OS=Homo sapiens]	GLT8D1	-3.64	2.39794e-16
Medium	Q7Z5K2	Wings apart-like protein homolog [OS=Homo sapiens]	WAPL	-3.64	2.39794e-16
High	P41208	Centrin-2 [OS=Homo sapiens]	CETN2	-3.63	2.39794e-16
High	Q6GMV3	Putative peptidyl-tRNA hydrolase PTRHD1 [OS=Homo sapiens]	PTRHD1	-3.63	2.39794e-16
Low	Q9NP80	Calcium-independent phospholipase A2-gamma [OS=Homo sapiens]	PNPLA8	-3.6	2.16827e-12
High	Q9UHY7	Enolase-phosphatase E1 [OS=Homo sapiens]	ENOPH1	-3.59	5.19071e-15
High	Q9Y4F1	FERM, ARHGEF and pleckstrin domain-containing protein 1 [OS=Homo sapiens]	FARP1	-3.59	2.39794e-16
High	Q92747	Actin-related protein 2/3 complex subunit 1A [OS=Homo sapiens]	ARPC1A	-3.54	2.39794e-16
High	Q6NYC1	Bifunctional arginine demethylase and lysyl-hydroxylase JMJD6 [OS=Homo sapiens]	JMJD6	-3.53	2.39794e-16
High	Q86VM9	Zinc finger CCCH domain-containing protein 18 [OS=Homo sapiens]	ZC3H18	-3.48	2.39794e-16
High	Q9H4B0	tRNA N6-adenosine threonylcarbamoyltransferase, mitochondrial [OS=Homo sapiens]	OSGEPL1	-3.47	2.39794e-16
Medium	Q9P291	Armadillo repeat-containing X-linked protein 1 [OS=Homo sapiens]	ARMCX1	-3.46	2.49505e-14
High	Q8NB78	Lysine-specific histone demethylase 2 [OS=Homo sapiens]	KDM1B	-3.46	2.39794e-16
High	Q9NX47	E3 ubiquitin-protein ligase MARCHF5 [OS=Homo sapiens]	MARCHF5	-3.46	2.39794e-16
High	P06702	Protein S100-A9 [OS=Homo sapiens]	S100A9	-3.46	6.64501e-08
Medium	O75182	Paired amphipathic helix protein Sin3b [OS=Homo sapiens]	SIN3B	-3.46	2.39794e-16
Medium	Q5T3I0	G patch domain-containing protein 4 [OS=Homo sapiens]	GPATCH4	-3.45	2.39794e-16
High	Q9P1Y6	PHD and RING finger domain-containing protein 1 [OS=Homo sapiens]	PHRF1	-3.45	2.39794e-16
High	Q9UHI6	Probable ATP-dependent RNA helicase DDX20 [OS=Homo sapiens]	DDX20	-3.44	3.45965e-14
High	Q92620	Pre-mRNA-splicing factor ATP-dependent RNA helicase PRP16 [OS=Homo sapiens]	DHX38	-3.44	2.49505e-14
High	Q14671	Pumilio homolog 1 [OS=Homo sapiens]	PUM1	-3.44	2.39794e-16
High	Q9Y2Z9	Ubiquinone biosynthesis monooxygenase COQ6, mitochondrial [OS=Homo sapiens]	COQ6	-3.43	2.39794e-16
High	P02647	Apolipoprotein A-I [OS=Homo sapiens]	APOA1	-3.41	1.53942e-11
Medium	Q63ZY3	KN motif and ankyrin repeat domain-containing protein 2 [OS=Homo sapiens]	KANK2	-3.4	2.39794e-16
Medium	Q6NW29	RWD domain-containing protein 4 [OS=Homo sapiens]	RWDD4	-3.4	2.39794e-16
High	Q96ES7	SAGA-associated factor 29 [OS=Homo sapiens]	SGF29	-3.4	1.43465e-13
High	Q9BQ69	ADP-ribose glycohydrolase MACROD1 [OS=Homo sapiens]	MACROD1	-3.39	2.39794e-16
High	Q0VDG4	Secernin-3 [OS=Homo sapiens]	SCRN3	-3.38	5.19071e-15
Medium	Q16594	Transcription initiation factor TFIID subunit 9 [OS=Homo sapiens]	TAF9	-3.38	2.39794e-16
Medium	P41743	Protein kinase C iota type [OS=Homo sapiens]	PRKCI	-3.37	2.39794e-16
Medium	P06400	Retinoblastoma-associated protein [OS=Homo sapiens]	RB1	-3.37	4.1225e-11
Medium	P43360	Melanoma-associated antigen 6 [OS=Homo sapiens]	MAGEA6	-3.35	2.99889e-13
High	Q9BRP4	Proteasomal ATPase-associated factor 1 [OS=Homo sapiens]	PAAF1	-3.35	2.39794e-16
Medium	Q8TBP0	TBC1 domain family member 16 [OS=Homo sapiens]	TBC1D16	-3.35	4.28454e-11
High	Q9P031	Thyroid transcription factor 1-associated protein 26 [OS=Homo sapiens]	CCDC59	-3.34	2.39794e-16
High	Q9BZ23	Pantothenate kinase 2, mitochondrial [OS=Homo sapiens]	PANK2	-3.33	5.54038e-13
High	Q969E2	Secretory carrier-associated membrane protein 4 [OS=Homo sapiens]	SCAMP4	-3.32	2.39794e-16
High	Q92481	Transcription factor AP-2-beta [OS=Homo sapiens]	TFAP2B	-3.32	2.39794e-16
High	P83436	Conserved oligomeric Golgi complex subunit 7 [OS=Homo sapiens]	COG7	-3.3	2.39794e-16
Medium	O95167	NADH dehydrogenase [ubiquinone] 1 alpha subcomplex subunit 3 [OS=Homo sapiens]	NDUFA3	-3.3	2.39794e-16
High	Q92696	Geranylgeranyl transferase type-2 subunit alpha [OS=Homo sapiens]	RABGGTA	-3.3	2.39794e-16
High	Q14118	Dystroglycan 1 [OS=Homo sapiens]	DAG1	-3.29	2.39794e-16
High	Q13608	Peroxisomal ATPase PEX6 [OS=Homo sapiens]	PEX6	-3.29	3.45965e-14
Low	Q08499	cAMP-specific 3',5'-cyclic phosphodiesterase 4D [OS=Homo sapiens]	PDE4D	-3.28	2.39794e-16
High	O95900	Pseudouridylate synthase TRUB2, mitochondrial [OS=Homo sapiens]	TRUB2	-3.26	2.39794e-16
High	Q7KYR7	Butyrophilin subfamily 2 member A1 [OS=Homo sapiens]	BTN2A1	-3.25	2.39794e-16
High	Q86XS8	E3 ubiquitin-protein ligase RNF130 [OS=Homo sapiens]	RNF130	-3.23	2.39794e-16
High	Q15813	Tubulin-specific chaperone E [OS=Homo sapiens]	TBCE	-3.23	5.47134e-13
High	P07225	Vitamin K-dependent protein S [OS=Homo sapiens]	PROS1	-3.21	2.39794e-16
Low	Q6UXY8	Transmembrane channel-like protein 5 [OS=Homo sapiens]	TMC5	-3.2	3.65264e-07
High	O95352	Ubiquitin-like modifier-activating enzyme ATG7 [OS=Homo sapiens]	ATG7	-3.18	2.39794e-16
High	Q0VDF9	Heat shock 70 kDa protein 14 [OS=Homo sapiens]	HSPA14	-3.17	2.39794e-16
High	Q16774	Guanylate kinase [OS=Homo sapiens]	GUK1	-3.16	2.39794e-16
High	P02788	Lactotransferrin [OS=Homo sapiens]	LTF	-3.16	2.39794e-16
High	Q8NEB9	Phosphatidylinositol 3-kinase catalytic subunit type 3 [OS=Homo sapiens]	PIK3C3	-3.16	2.39794e-16
High	Q13136	Liprin-alpha-1 [OS=Homo sapiens]	PPFIA1	-3.15	2.39794e-16
Medium	O43293	Death-associated protein kinase 3 [OS=Homo sapiens]	DAPK3	-3.12	1.21281e-06
High	P19474	E3 ubiquitin-protein ligase TRIM21 [OS=Homo sapiens]	TRIM21	-3.12	2.39794e-16
High	Q9Y4X5	E3 ubiquitin-protein ligase ARIH1 [OS=Homo sapiens]	ARIH1	-3.1	2.39794e-16
High	Q96T23	Remodeling and spacing factor 1 [OS=Homo sapiens]	RSF1	-3.1	1.02033e-08
High	Q8NEZ5	F-box only protein 22 [OS=Homo sapiens]	FBXO22	-3.08	5.4107e-14
Medium	Q9HCE0	Ectopic P granules protein 5 homolog [OS=Homo sapiens]	EPG5	-3.01	1.41329e-10
High	Q69YQ0	Cytospin-A [OS=Homo sapiens]	SPECC1L	-3	2.39794e-16
High	Q5R3I4	Tetratricopeptide repeat protein 38 [OS=Homo sapiens]	TTC38	-2.99	1.86025e-12
High	O14976	Cyclin-G-associated kinase [OS=Homo sapiens]	GAK	-2.96	1.66625e-11
High	Q13131	5'-AMP-activated protein kinase catalytic subunit alpha-1 [OS=Homo sapiens]	PRKAA1	-2.96	5.8469e-14
High	Q8NEM7	Transcription factor SPT20 homolog [OS=Homo sapiens]	SUPT20H	-2.94	1.52267e-09
High	Q9Y6B6	GTP-binding protein SAR1b [OS=Homo sapiens]	SAR1B	-2.88	1.03484e-09
High	O94903	Pyridoxal phosphate homeostasis protein [OS=Homo sapiens]	PLPBP	-2.86	2.39794e-16
Medium	Q5VT98	PRAME family member 20 [OS=Homo sapiens]	PRAMEF20	-2.82	6.68952e-05
High	Q8N6M0	Deubiquitinase OTUD6B [OS=Homo sapiens]	OTUD6B	-2.81	1.79977e-10
High	Q9NV88	Integrator complex subunit 9 [OS=Homo sapiens]	INTS9	-2.69	7.00751e-09
High	Q7Z6E9	E3 ubiquitin-protein ligase RBBP6 [OS=Homo sapiens]	RBBP6	-2.66	2.39794e-16
Medium	Q9H0V1	Transmembrane protein 168 [OS=Homo sapiens]	TMEM168	-2.66	5.16256e-09
High	Q8NDX5	Polyhomeotic-like protein 3 [OS=Homo sapiens]	PHC3	-2.65	7.32962e-11
High	Q9Y625	Glypican-6 [OS=Homo sapiens]	GPC6	-2.6	2.39794e-16
High	Q6PHR2	Serine/threonine-protein kinase ULK3 [OS=Homo sapiens]	ULK3	-2.55	1.23519e-09
Medium	Q16769	Glutaminyl-peptide cyclotransferase [OS=Homo sapiens]	QPCT	-2.52	2.39794e-16
High	Q6PJG6	BRCA1-associated ATM activator 1 [OS=Homo sapiens]	BRAT1	-2.4	3.58847e-08
High	O14965	Aurora kinase A [OS=Homo sapiens]	AURKA	-2.38	3.39483e-07
High	Q9Y3D2	Methionine-R-sulfoxide reductase B2, mitochondrial [OS=Homo sapiens]	MSRB2	-2.21	2.39794e-16
High	P42356	Phosphatidylinositol 4-kinase alpha [OS=Homo sapiens]	PI4KA	-2.15	0.000212541
High	O60884	DnaJ homolog subfamily A member 2 [OS=Homo sapiens]	DNAJA2	-1.9	0.000192332
High	Q96PV6	Leukocyte receptor cluster member 8 [OS=Homo sapiens]	LENG8	-1.81	0.00134128
Low	Q5VZ46	Uncharacterized protein KIAA1614 [OS=Homo sapiens]	KIAA1614	-1.8	2.39794e-16
High	O60499	Syntaxin-10 [OS=Homo sapiens]	STX10	-1.75	0.00115518
High	O15235	Small ribosomal subunit protein uS12m [OS=Homo sapiens]	MRPS12	-1.71	0.000828383
High	Q9NS93	Transmembrane 7 superfamily member 3 [OS=Homo sapiens]	TM7SF3	-1.66	0.000171288
High	O75663	TIP41-like protein [OS=Homo sapiens]	TIPRL	-1.63	0.000342254
Medium	Q8N823	Zinc finger protein 611 [OS=Homo sapiens]	ZNF611	-1.58	5.19071e-15
High	Q5VST6	Alpha/beta hydrolase domain-containing protein 17B [OS=Homo sapiens]	ABHD17B	-1.56	0.000193637
High	P04035	3-hydroxy-3-methylglutaryl-coenzyme A reductase [OS=Homo sapiens]	HMGCR	-1.54	0.00221524
High	P98082	Disabled homolog 2 [OS=Homo sapiens]	DAB2	-1.52	0.0132398
High	O75909	Cyclin-K [OS=Homo sapiens]	CCNK	-1.45	0.0612649
High	Q99595	Mitochondrial import inner membrane translocase subunit Tim17-A [OS=Homo sapiens]	TIMM17A	-1.32	0.00534673
High	O75879	Glutamyl-tRNA(Gln) amidotransferase subunit B, mitochondrial [OS=Homo sapiens]	GATB	-1.3	1.34458e-05
Medium	P48059	LIM and senescent cell antigen-like-containing domain protein 1 [OS=Homo sapiens]	LIMS1	-1.3	1.53337e-10
High	Q9BSD7	Cancer-related nucleoside-triphosphatase [OS=Homo sapiens]	NTPCR	-1.3	7.90592e-05
High	P0CG08	Golgi pH regulator B [OS=Homo sapiens]	GPR89B	-1.28	0.0522288
High	A0A2R8Y4L2	Heterogeneous nuclear ribonucleoprotein A1-like 3 [OS=Homo sapiens]	HNRNPA1L3	-1.25	5.31859e-08
High	Q96F85	CB1 cannabinoid receptor-interacting protein 1 [OS=Homo sapiens]	CNRIP1	-1.2	0.0386714
High	Q9NZT2	Opioid growth factor receptor [OS=Homo sapiens]	OGFR	-1.2	1.37051e-06
High	Q9H0U9	Testis-specific Y-encoded-like protein 1 [OS=Homo sapiens]	TSPYL1	-1.17	0.299579
Medium	Q8NCJ5	SPRY domain-containing protein 3 [OS=Homo sapiens]	SPRYD3	-1.12	0.00926127
High	Q9Y3A6	Transmembrane emp24 domain-containing protein 5 [OS=Homo sapiens]	TMED5	-1.11	0.247641
High	Q96KA5	Lipid scramblase CLPTM1L [OS=Homo sapiens]	CLPTM1L	-1.1	0.293886
High	Q96AC1	Fermitin family homolog 2 [OS=Homo sapiens]	FERMT2	-1.1	0.295867
High	Q9NWU2	Glucose-induced degradation protein 8 homolog [OS=Homo sapiens]	GID8	-1.1	0.111362
High	Q9BQ48	Large ribosomal subunit protein bL34m [OS=Homo sapiens]	MRPL34	-1.1	0.000108605
High	Q9H2I8	Leucine-rich melanocyte differentiation-associated protein [OS=Homo sapiens]	LRMDA	-1.09	0.29636
High	Q9BRP1	Programmed cell death protein 2-like [OS=Homo sapiens]	PDCD2L	-1.08	0.244543
High	O15155	BET1 homolog [OS=Homo sapiens]	BET1	-1.07	2.31743e-05
High	Q8TBX8	Phosphatidylinositol 5-phosphate 4-kinase type-2 gamma [OS=Homo sapiens]	PIP4K2C	-1.06	0.000160733
Medium	Q9BYB0	SH3 and multiple ankyrin repeat domains protein 3 [OS=Homo sapiens]	SHANK3	-1.02	0.177108
Medium	Q9BUT1	Dehydrogenase/reductase SDR family member 6 [OS=Homo sapiens]	BDH2	1	6.44032e-05
High	Q02252	Methylmalonate-semialdehyde dehydrogenase [acylating], mitochondrial [OS=Homo sapiens]	ALDH6A1	1.04	1.13396e-11
High	P53667	LIM domain kinase 1 [OS=Homo sapiens]	LIMK1	1.07	0.0490554
High	Q93052	Lipoma-preferred partner [OS=Homo sapiens]	LPP	1.12	0.0193639
High	P46734	Dual specificity mitogen-activated protein kinase kinase 3 [OS=Homo sapiens]	MAP2K3	1.14	0.0309226
High	P02768	Albumin [OS=Homo sapiens]	ALB	1.17	2.39794e-16
High	Q9NZR1	Tropomodulin-2 [OS=Homo sapiens]	TMOD2	1.18	4.36641e-11
High	Q9P260	RAB11-binding protein RELCH [OS=Homo sapiens]	RELCH	1.25	0.028866
High	Q15651	High mobility group nucleosome-binding domain-containing protein 3 [OS=Homo sapiens]	HMGN3	1.28	2.43166e-09
High	Q9UKG1	DCC-interacting protein 13-alpha [OS=Homo sapiens]	APPL1	1.35	4.72613e-05
High	O43493	Trans-Golgi network integral membrane protein 2 [OS=Homo sapiens]	TGOLN2	1.4	0.0140498
High	P04004	Vitronectin [OS=Homo sapiens]	VTN	1.49	5.0109e-11
High	Q99541	Perilipin-2 [OS=Homo sapiens]	PLIN2	1.54	2.39794e-16
High	Q66LE6	Serine/threonine-protein phosphatase 2A 55 kDa regulatory subunit B delta isoform [OS=Homo sapiens]	PPP2R2D	1.6	6.10411e-09
High	Q6NXE6	Armadillo repeat-containing protein 6 [OS=Homo sapiens]	ARMC6	1.79	2.88878e-10
High	Q9Y237	Peptidyl-prolyl cis-trans isomerase NIMA-interacting 4 [OS=Homo sapiens]	PIN4	1.85	2.39794e-16
Medium	Q01804	OTU domain-containing protein 4 [OS=Homo sapiens]	OTUD4	2.17	4.36641e-11
Low	Q01831	DNA repair protein complementing XP-C cells [OS=Homo sapiens]	XPC	2.28	0.000113653
High	Q96SZ6	Mitochondrial tRNA methylthiotransferase CDK5RAP1 [OS=Homo sapiens]	CDK5RAP1	2.37	8.82264e-08
High	Q8IVL5	Prolyl 3-hydroxylase 2 [OS=Homo sapiens]	P3H2	2.55	1.39328e-13
Medium	Q2TB10	Zinc finger protein 800 [OS=Homo sapiens]	ZNF800	2.7	3.8537e-08
Medium	Q5TAQ9	DDB1- and CUL4-associated factor 8 [OS=Homo sapiens]	DCAF8	2.87	2.20184e-11
High	O60508	Pre-mRNA-processing factor 17 [OS=Homo sapiens]	CDC40	2.91	2.49505e-14
Low	Q04206	Transcription factor p65 [OS=Homo sapiens]	RELA	3.01	1.30326e-13
High	Q6IN84	rRNA methyltransferase 1, mitochondrial [OS=Homo sapiens]	MRM1	3.07	2.39794e-16
High	Q9BXW6	Oxysterol-binding protein-related protein 1 [OS=Homo sapiens]	OSBPL1A	3.09	6.62492e-08
High	Q9Y426	C2 domain-containing protein 2 [OS=Homo sapiens]	C2CD2	3.1	5.26717e-08
High	Q9NS86	LanC-like protein 2 [OS=Homo sapiens]	LANCL2	3.1	2.39794e-16
High	O94913	Pre-mRNA cleavage complex 2 protein Pcf11 [OS=Homo sapiens]	PCF11	3.14	2.03537e-14
High	Q9UBB9	Tuftelin-interacting protein 11 [OS=Homo sapiens]	TFIP11	3.17	2.39794e-16
High	Q9H4A6	Golgi phosphoprotein 3 [OS=Homo sapiens]	GOLPH3	3.21	7.99495e-12
High	P51570	Galactokinase [OS=Homo sapiens]	GALK1	3.3	2.39794e-16
High	P51965	Ubiquitin-conjugating enzyme E2 E1 [OS=Homo sapiens]	UBE2E1	3.39	2.39794e-16
High	Q9NZZ3	Charged multivesicular body protein 5 [OS=Homo sapiens]	CHMP5	3.41	2.39794e-16
High	Q96HY7	2-oxoadipate dehydrogenase complex component E1 [OS=Homo sapiens]	DHTKD1	3.42	1.69425e-10
High	O75896	Tumor suppressor candidate 2 [OS=Homo sapiens]	TUSC2	3.43	2.39794e-16
High	P31151	Protein S100-A7 [OS=Homo sapiens]	S100A7	3.44	9.31493e-12
High	Q16637	Survival motor neuron protein [OS=Homo sapiens]	SMN1; SMN2	3.44	1.99988e-11
High	Q86VP1	Tax1-binding protein 1 [OS=Homo sapiens]	TAX1BP1	3.45	2.39794e-16
High	Q15742	NGFI-A-binding protein 2 [OS=Homo sapiens]	NAB2	3.46	2.39794e-16
High	Q9UJY4	ADP-ribosylation factor-binding protein GGA2 [OS=Homo sapiens]	GGA2	3.48	2.39794e-16
High	Q9BVL4	Protein adenylyltransferase SelO, mitochondrial [OS=Homo sapiens]	SELENOO	3.48	1.69741e-09
High	Q9H8M9	Protein eva-1 homolog A [OS=Homo sapiens]	EVA1A	3.61	2.39794e-16
High	Q9NQT5	Exosome complex component RRP40 [OS=Homo sapiens]	EXOSC3	3.67	2.39794e-16
High	P02652	Apolipoprotein A-II [OS=Homo sapiens]	APOA2	3.69	3.48532e-11
High	Q4J6C6	Prolyl endopeptidase-like [OS=Homo sapiens]	PREPL	3.81	2.39794e-16
High	Q15306	Interferon regulatory factor 4 [OS=Homo sapiens]	IRF4	3.98	2.39794e-16
Low	Q6I9Y2	THO complex subunit 7 homolog [OS=Homo sapiens]	THOC7	4.29	2.39794e-16
Medium	Q8TCX1	Cytoplasmic dynein 2 light intermediate chain 1 [OS=Homo sapiens]	DYNC2LI1	4.38	2.39794e-16
Medium	P01130	Low-density lipoprotein receptor [OS=Homo sapiens]	LDLR	4.67	2.39794e-16
High	P08910	Monoacylglycerol lipase ABHD2 [OS=Homo sapiens]	ABHD2	6.64	2.39794e-16
Medium	P55263	Adenosine kinase [OS=Homo sapiens]	ADK	6.64	2.39794e-16
High	Q9H553	Alpha-1,3/1,6-mannosyltransferase ALG2 [OS=Homo sapiens]	ALG2	6.64	2.39794e-16
Medium	Q96QE3	ATPase family AAA domain-containing protein 5 [OS=Homo sapiens]	ATAD5	6.64	2.39794e-16
Medium	O43683	Mitotic checkpoint serine/threonine-protein kinase BUB1 [OS=Homo sapiens]	BUB1	6.64	2.39794e-16
High	Q9NTX5	Ethylmalonyl-CoA decarboxylase [OS=Homo sapiens]	ECHDC1	6.64	2.39794e-16
High	Q96F86	Enhancer of mRNA-decapping protein 3 [OS=Homo sapiens]	EDC3	6.64	2.39794e-16
High	Q9Y613	FH1/FH2 domain-containing protein 1 [OS=Homo sapiens]	FHOD1	6.64	2.39794e-16
High	P16383	Intron Large complex component GCFC2 [OS=Homo sapiens]	GCFC2	6.64	2.39794e-16
High	Q9HAV0	Guanine nucleotide-binding protein subunit beta-4 [OS=Homo sapiens]	GNB4	6.64	2.39794e-16
Medium	Q9P0R6	GSK3B-interacting protein [OS=Homo sapiens]	GSKIP	6.64	2.39794e-16
High	Q00613	Heat shock factor protein 1 [OS=Homo sapiens]	HSF1	6.64	2.39794e-16
High	Q5JRA6	Transport and Golgi organization protein 1 homolog [OS=Homo sapiens]	MIA3	6.64	2.39794e-16
High	Q8NAN2	Mitoguardin 1 [OS=Homo sapiens]	MIGA1	6.64	2.39794e-16
High	P00747	Plasminogen [OS=Homo sapiens]	PLG	6.64	2.39794e-16
High	Q13362	Serine/threonine-protein phosphatase 2A 56 kDa regulatory subunit gamma isoform [OS=Homo sapiens]	PPP2R5C	6.64	2.39794e-16
Medium	Q9UPN7	Serine/threonine-protein phosphatase 6 regulatory subunit 1 [OS=Homo sapiens]	PPP6R1	6.64	2.39794e-16
High	Q14558	Phosphoribosyl pyrophosphate synthase-associated protein 1 [OS=Homo sapiens]	PRPSAP1	6.64	2.39794e-16
High	Q96I51	RCC1-like G exchanging factor-like protein [OS=Homo sapiens]	RCC1L	6.64	2.39794e-16
High	Q9BV68	E3 ubiquitin-protein ligase RNF126 [OS=Homo sapiens]	RNF126	6.64	2.39794e-16
High	Q9H2G2	STE20-like serine/threonine-protein kinase [OS=Homo sapiens]	SLK	6.64	2.39794e-16
High	Q13049	E3 ubiquitin-protein ligase TRIM32 [OS=Homo sapiens]	TRIM32	6.64	2.39794e-16
Medium	P29597	Non-receptor tyrosine-protein kinase TYK2 [OS=Homo sapiens]	TYK2	6.64	2.39794e-16
High	O94966	Ubiquitin carboxyl-terminal hydrolase 19 [OS=Homo sapiens]	USP19	6.64	2.39794e-16
Medium	Q9BRU9	rRNA-processing protein UTP23 homolog [OS=Homo sapiens]	UTP23	6.64	2.39794e-16
Medium	Q6NZY4	Zinc finger CCHC domain-containing protein 8 [OS=Homo sapiens]	ZCCHC8	6.64	2.39794e-16

## Sheet: 72h_DEPs
Protein FDR Confidence: Combined	Accession	Description	Gene Symbol	Abundance Ratio log2 48 CB556 48 DMSO	Abundance Ratio Adj P-Value 48 CB556 48 DMSO
Medium	Q86V21	Acetoacetyl-CoA synthetase [OS=Homo sapiens]	AACS	-6.64	1.8506e-16
High	Q5VST6	Alpha/beta hydrolase domain-containing protein 17B [OS=Homo sapiens]	ABHD17B	-6.64	1.8506e-16
High	Q13443	Disintegrin and metalloproteinase domain-containing protein 9 [OS=Homo sapiens]	ADAM9	-6.64	1.8506e-16
Medium	P55263	Adenosine kinase [OS=Homo sapiens]	ADK	-6.64	1.8506e-16
High	Q14032	Bile acid-CoA:amino acid N-acyltransferase [OS=Homo sapiens]	BAAT	-6.64	1.8506e-16
Medium	P35226	Polycomb complex protein BMI-1 [OS=Homo sapiens]	BMI1	-6.64	1.8506e-16
High	Q6PJG6	BRCA1-associated ATM activator 1 [OS=Homo sapiens]	BRAT1	-6.64	1.8506e-16
High	Q6P1X6	UPF0598 protein C8orf82 [OS=Homo sapiens]	C8orf82	-6.64	1.8506e-16
Medium	O14618	Copper chaperone for superoxide dismutase [OS=Homo sapiens]	CCS	-6.64	1.8506e-16
High	P49761	Dual specificity protein kinase CLK3 [OS=Homo sapiens]	CLK3	-6.64	1.8506e-16
High	Q96F85	CB1 cannabinoid receptor-interacting protein 1 [OS=Homo sapiens]	CNRIP1	-6.64	1.8506e-16
High	Q9H0A8	COMM domain-containing protein 4 [OS=Homo sapiens]	COMMD4	-6.64	1.8506e-16
High	O95639	Cleavage and polyadenylation specificity factor subunit 4 [OS=Homo sapiens]	CPSF4	-6.64	1.8506e-16
High	P43155	Carnitine O-acetyltransferase [OS=Homo sapiens]	CRAT	-6.64	1.8506e-16
High	P39880	Homeobox protein cut-like 1 [OS=Homo sapiens]	CUX1	-6.64	1.8506e-16
High	Q96PD2	Discoidin, CUB and LCCL domain-containing protein 2 [OS=Homo sapiens]	DCBLD2	-6.64	1.8506e-16
High	Q9H773	dCTP pyrophosphatase 1 [OS=Homo sapiens]	DCTPP1	-6.64	1.8506e-16
Medium	Q9HCE0	Ectopic P granules protein 5 homolog [OS=Homo sapiens]	EPG5	-6.64	1.8506e-16
High	Q9HBU6	Ethanolamine kinase 1 [OS=Homo sapiens]	ETNK1	-6.64	1.8506e-16
High	P41212	Transcription factor ETV6 [OS=Homo sapiens]	ETV6	-6.64	1.8506e-16
High	Q8NEZ5	F-box only protein 22 [OS=Homo sapiens]	FBXO22	-6.64	1.8506e-16
High	Q96AC1	Fermitin family homolog 2 [OS=Homo sapiens]	FERMT2	-6.64	1.8506e-16
Medium	Q05932	Folylpolyglutamate synthase, mitochondrial [OS=Homo sapiens]	FPGS	-6.64	1.8506e-16
High	P16383	Intron Large complex component GCFC2 [OS=Homo sapiens]	GCFC2	-6.64	1.8506e-16
High	Q9Y2X7	ARF GTPase-activating protein GIT1 [OS=Homo sapiens]	GIT1	-6.64	1.8506e-16
High	Q14161	ARF GTPase-activating protein GIT2 [OS=Homo sapiens]	GIT2	-6.64	1.8506e-16
High	Q68CQ7	Glycosyltransferase 8 domain-containing protein 1 [OS=Homo sapiens]	GLT8D1	-6.64	1.8506e-16
High	Q92805	Golgin subfamily A member 1 [OS=Homo sapiens]	GOLGA1	-6.64	1.8506e-16
High	Q9Y625	Glypican-6 [OS=Homo sapiens]	GPC6	-6.64	1.8506e-16
High	Q9Y3E1	Hepatoma-derived growth factor-related protein 3 [OS=Homo sapiens]	HDGFL3	-6.64	1.8506e-16
High	Q0VDF9	Heat shock 70 kDa protein 14 [OS=Homo sapiens]	HSPA14	-6.64	1.8506e-16
High	B9A064	Immunoglobulin lambda-like polypeptide 5 [OS=Homo sapiens]	IGLL5	-6.64	1.8506e-16
High	Q9NQS7	Inner centromere protein [OS=Homo sapiens]	INCENP	-6.64	1.8506e-16
Medium	Q13572	Inositol-tetrakisphosphate 1-kinase [OS=Homo sapiens]	ITPK1	-6.64	1.8506e-16
High	Q96EK9	Protein KTI12 homolog [OS=Homo sapiens]	KTI12	-6.64	1.8506e-16
High	O43504	Ragulator complex protein LAMTOR5 [OS=Homo sapiens]	LAMTOR5	-6.64	1.8506e-16
High	Q96PV6	Leukocyte receptor cluster member 8 [OS=Homo sapiens]	LENG8	-6.64	1.8506e-16
High	Q8NAN2	Mitoguardin 1 [OS=Homo sapiens]	MIGA1	-6.64	1.8506e-16
High	Q7Z3U7	Protein MON2 homolog [OS=Homo sapiens]	MON2	-6.64	1.8506e-16
High	Q14149	MORC family CW-type zinc finger protein 3 [OS=Homo sapiens]	MORC3	-6.64	1.8506e-16
High	Q8TCC3	Large ribosomal subunit protein uL30m [OS=Homo sapiens]	MRPL30	-6.64	1.8506e-16
High	P20585	DNA mismatch repair protein Msh3 [OS=Homo sapiens]	MSH3	-6.64	1.8506e-16
High	Q14CX7	N-alpha-acetyltransferase 25, NatB auxiliary subunit [OS=Homo sapiens]	NAA25	-6.64	1.8506e-16
High	Q9HCD5	Nuclear receptor coactivator 5 [OS=Homo sapiens]	NCOA5	-6.64	1.8506e-16
Medium	Q86UT6	NLR family member X1 [OS=Homo sapiens]	NLRX1	-6.64	1.8506e-16
High	Q96CB9	5-methylcytosine rRNA methyltransferase NSUN4 [OS=Homo sapiens]	NSUN4	-6.64	1.8506e-16
High	O15381	Nuclear valosin-containing protein-like [OS=Homo sapiens]	NVL	-6.64	1.8506e-16
Low	O60502	Protein O-GlcNAcase [OS=Homo sapiens]	OGA	-6.64	1.8506e-16
High	Q9BXW6	Oxysterol-binding protein-related protein 1 [OS=Homo sapiens]	OSBPL1A	-6.64	1.8506e-16
High	Q8N6M0	Deubiquitinase OTUD6B [OS=Homo sapiens]	OTUD6B	-6.64	1.8506e-16
High	Q9BRP4	Proteasomal ATPase-associated factor 1 [OS=Homo sapiens]	PAAF1	-6.64	1.8506e-16
High	Q9UKS6	Protein kinase C and casein kinase substrate in neurons protein 3 [OS=Homo sapiens]	PACSIN3	-6.64	1.8506e-16
Low	Q08499	cAMP-specific 3',5'-cyclic phosphodiesterase 4D [OS=Homo sapiens]	PDE4D	-6.64	1.8506e-16
Medium	A5PLL7	Plasmanylethanolamine desaturase 1 [OS=Homo sapiens]	PEDS1	-6.64	1.8506e-16
High	Q8NDX5	Polyhomeotic-like protein 3 [OS=Homo sapiens]	PHC3	-6.64	1.8506e-16
High	Q9P1Y6	PHD and RING finger domain-containing protein 1 [OS=Homo sapiens]	PHRF1	-6.64	1.8506e-16
High	P42356	Phosphatidylinositol 4-kinase alpha [OS=Homo sapiens]	PI4KA	-6.64	1.8506e-16
High	P06746	DNA polymerase beta [OS=Homo sapiens]	POLB	-6.64	1.8506e-16
High	Q9P1U0	DNA-directed RNA polymerase I subunit RPA12 [OS=Homo sapiens]	POLR1H	-6.64	1.8506e-16
High	Q13362	Serine/threonine-protein phosphatase 2A 56 kDa regulatory subunit gamma isoform [OS=Homo sapiens]	PPP2R5C	-6.64	1.8506e-16
High	P60510	Serine/threonine-protein phosphatase 4 catalytic subunit [OS=Homo sapiens]	PPP4C	-6.64	1.8506e-16
High	Q4J6C6	Prolyl endopeptidase-like [OS=Homo sapiens]	PREPL	-6.64	1.8506e-16
High	Q14558	Phosphoribosyl pyrophosphate synthase-associated protein 1 [OS=Homo sapiens]	PRPSAP1	-6.64	1.8506e-16
High	Q14671	Pumilio homolog 1 [OS=Homo sapiens]	PUM1	-6.64	1.8506e-16
Medium	Q16769	Glutaminyl-peptide cyclotransferase [OS=Homo sapiens]	QPCT	-6.64	1.8506e-16
High	Q969Q5	Ras-related protein Rab-24 [OS=Homo sapiens]	RAB24	-6.64	1.8506e-16
High	Q5T160	Probable arginine--tRNA ligase, mitochondrial [OS=Homo sapiens]	RARS2	-6.64	1.8506e-16
Low	Q9H6H4	Receptor expression-enhancing protein 4 [OS=Homo sapiens]	REEP4	-6.64	1.8506e-16
High	Q06587	E3 ubiquitin-protein ligase RING1 [OS=Homo sapiens]	RING1	-6.64	1.8506e-16
High	O00584	Ribonuclease T2 [OS=Homo sapiens]	RNASET2	-6.64	1.8506e-16
Medium	Q96BH1	E3 ubiquitin-protein ligase RNF25 [OS=Homo sapiens]	RNF25	-6.64	1.8506e-16
High	Q92766	Ras-responsive element-binding protein 1 [OS=Homo sapiens]	RREB1	-6.64	1.8506e-16
High	Q9Y6B6	GTP-binding protein SAR1b [OS=Homo sapiens]	SAR1B	-6.64	1.8506e-16
High	Q9UPN6	SR-related and CTD-associated factor 8 [OS=Homo sapiens]	SCAF8	-6.64	1.8506e-16
High	Q0VDG4	Secernin-3 [OS=Homo sapiens]	SCRN3	-6.64	1.8506e-16
High	Q9BVL4	Protein adenylyltransferase SelO, mitochondrial [OS=Homo sapiens]	SELENOO	-6.64	1.8506e-16
Medium	Q9UP95	Solute carrier family 12 member 4 [OS=Homo sapiens]	SLC12A4	-6.64	1.8506e-16
High	Q96AG3	Mitochondrial outer membrane protein SLC25A46 [OS=Homo sapiens]	SLC25A46	-6.64	1.8506e-16
Medium	Q13433	Zinc transporter ZIP6 [OS=Homo sapiens]	SLC39A6	-6.64	1.8506e-16
High	Q96EX1	Small integral membrane protein 12 [OS=Homo sapiens]	SMIM12	-6.64	1.8506e-16
High	O15270	Serine palmitoyltransferase 2 [OS=Homo sapiens]	SPTLC2	-6.64	1.8506e-16
Medium	Q8WUH2	Transforming growth factor-beta receptor-associated protein 1 [OS=Homo sapiens]	TGFBRAP1	-6.64	1.8506e-16
High	Q8IYQ7	Threonine synthase-like 1 [OS=Homo sapiens]	THNSL1	-6.64	1.8506e-16
High	O75663	TIP41-like protein [OS=Homo sapiens]	TIPRL	-6.64	1.8506e-16
Low	Q6UXY8	Transmembrane channel-like protein 5 [OS=Homo sapiens]	TMC5	-6.64	1.8506e-16
High	O75896	Tumor suppressor candidate 2 [OS=Homo sapiens]	TUSC2	-6.64	1.8506e-16
High	Q9GZX9	Twisted gastrulation protein homolog 1 [OS=Homo sapiens]	TWSG1	-6.64	1.8506e-16
High	P51965	Ubiquitin-conjugating enzyme E2 E1 [OS=Homo sapiens]	UBE2E1	-6.64	1.8506e-16
High	Q6PHR2	Serine/threonine-protein kinase ULK3 [OS=Homo sapiens]	ULK3	-6.64	1.8506e-16
Medium	O94763	Unconventional prefoldin RPB5 interactor 1 [OS=Homo sapiens]	URI1	-6.64	1.8506e-16
High	Q9Y4E8	Ubiquitin carboxyl-terminal hydrolase 15 [OS=Homo sapiens]	USP15	-6.64	1.8506e-16
High	Q9UPT9	Ubiquitin carboxyl-terminal hydrolase 22 [OS=Homo sapiens]	USP22	-6.64	1.8506e-16
High	Q69YN4	Protein virilizer homolog [OS=Homo sapiens]	VIRMA	-6.64	1.8506e-16
High	Q9UEU0	Vesicle transport through interaction with t-SNAREs homolog 1B [OS=Homo sapiens]	VTI1B	-6.64	1.8506e-16
Medium	Q7Z5K2	Wings apart-like protein homolog [OS=Homo sapiens]	WAPL	-6.64	1.8506e-16
Low	Q01831	DNA repair protein complementing XP-C cells [OS=Homo sapiens]	XPC	-6.64	1.8506e-16
Medium	Q8N3Z6	Zinc finger CCHC domain-containing protein 7 [OS=Homo sapiens]	ZCCHC7	-6.64	1.8506e-16
High	Q9Y237	Peptidyl-prolyl cis-trans isomerase NIMA-interacting 4 [OS=Homo sapiens]	PIN4	-5.22	1.8506e-16
High	Q8NB78	Lysine-specific histone demethylase 2 [OS=Homo sapiens]	KDM1B	-4.83	1.8506e-16
High	Q8NDF8	Terminal nucleotidyltransferase 4B [OS=Homo sapiens]	TENT4B	-4.82	4.04469e-15
Low	Q5TEC3	Zinc finger protein 697 [OS=Homo sapiens]	ZNF697	-4.77	8.68133e-09
High	Q6NYC1	Bifunctional arginine demethylase and lysyl-hydroxylase JMJD6 [OS=Homo sapiens]	JMJD6	-4.46	1.8506e-16
Medium	Q9P291	Armadillo repeat-containing X-linked protein 1 [OS=Homo sapiens]	ARMCX1	-4.45	2.54353e-10
Medium	P48059	LIM and senescent cell antigen-like-containing domain protein 1 [OS=Homo sapiens]	LIMS1	-4.41	1.8506e-16
High	O94913	Pre-mRNA cleavage complex 2 protein Pcf11 [OS=Homo sapiens]	PCF11	-4.37	1.08334e-11
High	Q9NV88	Integrator complex subunit 9 [OS=Homo sapiens]	INTS9	-4.32	1.7567e-07
High	O75879	Glutamyl-tRNA(Gln) amidotransferase subunit B, mitochondrial [OS=Homo sapiens]	GATB	-4.28	7.7632e-12
High	Q14802	FXYD domain-containing ion transport regulator 3 [OS=Homo sapiens]	FXYD3	-4.21	1.8506e-16
High	Q92481	Transcription factor AP-2-beta [OS=Homo sapiens]	TFAP2B	-4.18	1.8506e-16
High	Q9Y2X0	Mediator of RNA polymerase II transcription subunit 16 [OS=Homo sapiens]	MED16	-4.09	1.8506e-16
High	Q5T280	Putative methyltransferase C9orf114 [OS=Homo sapiens]	SPOUT1	-4.07	1.8506e-16
Medium	Q9BRU9	rRNA-processing protein UTP23 homolog [OS=Homo sapiens]	UTP23	-4.05	3.68376e-07
High	Q8NFQ8	Torsin-1A-interacting protein 2 [OS=Homo sapiens]	TOR1AIP2	-4.03	4.04469e-15
High	Q9NPJ6	Mediator of RNA polymerase II transcription subunit 4 [OS=Homo sapiens]	MED4	-4.01	1.4134e-12
High	Q96T23	Remodeling and spacing factor 1 [OS=Homo sapiens]	RSF1	-3.99	2.54875e-09
High	Q9BTL3	RNA guanine-N7 methyltransferase activating subunit [OS=Homo sapiens]	RAMAC	-3.93	1.8506e-16
High	Q9Y4F1	FERM, ARHGEF and pleckstrin domain-containing protein 1 [OS=Homo sapiens]	FARP1	-3.91	1.8506e-16
Medium	Q7Z5Y7	BTB/POZ domain-containing protein KCTD20 [OS=Homo sapiens]	KCTD20	-3.9	6.37158e-06
High	Q9Y2Z9	Ubiquinone biosynthesis monooxygenase COQ6, mitochondrial [OS=Homo sapiens]	COQ6	-3.85	1.8506e-16
Medium	O43752	Syntaxin-6 [OS=Homo sapiens]	STX6	-3.85	1.8506e-16
Medium	Q8TBP0	TBC1 domain family member 16 [OS=Homo sapiens]	TBC1D16	-3.83	7.02203e-09
High	Q92620	Pre-mRNA-splicing factor ATP-dependent RNA helicase PRP16 [OS=Homo sapiens]	DHX38	-3.82	1.74444e-09
High	P09471	Guanine nucleotide-binding protein G(o) subunit alpha [OS=Homo sapiens]	GNAO1	-3.82	1.8506e-16
High	O43567	E3 ubiquitin-protein ligase RNF13 [OS=Homo sapiens]	RNF13	-3.82	1.8506e-16
Medium	O43293	Death-associated protein kinase 3 [OS=Homo sapiens]	DAPK3	-3.81	4.84248e-06
High	Q8WTT2	Nucleolar complex protein 3 homolog [OS=Homo sapiens]	NOC3L	-3.79	1.8506e-16
High	Q07954	Prolow-density lipoprotein receptor-related protein 1 [OS=Homo sapiens]	LRP1	-3.78	1.8506e-16
Medium	A3KMH1	von Willebrand factor A domain-containing protein 8 [OS=Homo sapiens]	VWA8	-3.77	3.30954e-12
High	Q8N8S7	Protein enabled homolog [OS=Homo sapiens]	ENAH	-3.75	1.8506e-16
Medium	Q9P0U3	Sentrin-specific protease 1 [OS=Homo sapiens]	SENP1	-3.74	2.4957e-08
High	Q86VM9	Zinc finger CCCH domain-containing protein 18 [OS=Homo sapiens]	ZC3H18	-3.72	1.4134e-12
High	Q9NQT5	Exosome complex component RRP40 [OS=Homo sapiens]	EXOSC3	-3.72	1.8506e-16
High	Q13454	Tumor suppressor candidate 3 [OS=Homo sapiens]	TUSC3	-3.72	1.8506e-16
High	Q86X52	Chondroitin sulfate synthase 1 [OS=Homo sapiens]	CHSY1	-3.71	8.54501e-08
High	Q9C0B1	Alpha-ketoglutarate-dependent dioxygenase FTO [OS=Homo sapiens]	FTO	-3.7	8.81802e-09
High	Q96ES7	SAGA-associated factor 29 [OS=Homo sapiens]	SGF29	-3.69	4.39806e-09
High	P19474	E3 ubiquitin-protein ligase TRIM21 [OS=Homo sapiens]	TRIM21	-3.68	1.22006e-11
High	Q6GMV3	Putative peptidyl-tRNA hydrolase PTRHD1 [OS=Homo sapiens]	PTRHD1	-3.68	6.38131e-12
High	Q9NS93	Transmembrane 7 superfamily member 3 [OS=Homo sapiens]	TM7SF3	-3.67	3.80809e-08
High	P19447	General transcription and DNA repair factor IIH helicase subunit XPB [OS=Homo sapiens]	ERCC3	-3.66	5.43592e-11
High	Q6PGP7	Superkiller complex protein 3 [OS=Homo sapiens]	SKIC3	-3.65	8.05779e-15
High	O95219	Sorting nexin-4 [OS=Homo sapiens]	SNX4	-3.65	1.8506e-16
High	Q96LJ7	Dehydrogenase/reductase SDR family member 1 [OS=Homo sapiens]	DHRS1	-3.63	1.8506e-16
High	Q9ULK4	Mediator of RNA polymerase II transcription subunit 23 [OS=Homo sapiens]	MED23	-3.62	1.60806e-06
High	Q9UHY7	Enolase-phosphatase E1 [OS=Homo sapiens]	ENOPH1	-3.62	1.33777e-08
High	Q15813	Tubulin-specific chaperone E [OS=Homo sapiens]	TBCE	-3.61	2.20298e-11
High	Q53HC9	EARP and GARP complex-interacting protein 1 [OS=Homo sapiens]	EIPR1	-3.59	2.79725e-05
High	Q9BVS4	Serine/threonine-protein kinase RIO2 [OS=Homo sapiens]	RIOK2	-3.57	2.8721e-10
High	Q86UL3	Glycerol-3-phosphate acyltransferase 4 [OS=Homo sapiens]	GPAT4	-3.57	1.8506e-16
High	Q8NDH3	Probable aminopeptidase NPEPL1 [OS=Homo sapiens]	NPEPL1	-3.55	2.69136e-05
High	Q6UX04	Spliceosome-associated protein CWC27 homolog [OS=Homo sapiens]	CWC27	-3.54	1.8506e-16
Medium	B3EWG6	Protein FAM25G [OS=Homo sapiens]	FAM25G	-3.54	1.8506e-16
Medium	Q5TAQ9	DDB1- and CUL4-associated factor 8 [OS=Homo sapiens]	DCAF8	-3.53	2.1966e-10
High	P52943	Cysteine-rich protein 2 [OS=Homo sapiens]	CRIP2	-3.53	1.8506e-16
High	O43719	HIV Tat-specific factor 1 [OS=Homo sapiens]	HTATSF1	-3.52	1.8506e-16
High	Q53EL6	Programmed cell death protein 4 [OS=Homo sapiens]	PDCD4	-3.52	1.8506e-16
High	P55268	Laminin subunit beta-2 [OS=Homo sapiens]	LAMB2	-3.51	3.81708e-06
High	Q03188	Centromere protein C [OS=Homo sapiens]	CENPC	-3.51	3.89597e-12
High	Q9P031	Thyroid transcription factor 1-associated protein 26 [OS=Homo sapiens]	CCDC59	-3.51	4.04469e-15
High	Q13370	cGMP-inhibited 3',5'-cyclic phosphodiesterase 3B [OS=Homo sapiens]	PDE3B	-3.5	6.97606e-11
High	Q8NC60	Nitric oxide-associated protein 1 [OS=Homo sapiens]	NOA1	-3.5	1.1993e-14
High	P49069	Guided entry of tail-anchored proteins factor CAMLG [OS=Homo sapiens]	CAMLG	-3.47	3.44884e-05
Medium	Q9UNP4	Lactosylceramide alpha-2,3-sialyltransferase [OS=Homo sapiens]	ST3GAL5	-3.46	2.16423e-10
Medium	Q8NEZ2	Vacuolar protein sorting-associated protein 37A [OS=Homo sapiens]	VPS37A	-3.45	8.6136e-06
High	P36639	Oxidized purine nucleoside triphosphate hydrolase [OS=Homo sapiens]	NUDT1	-3.45	4.71889e-09
High	Q9H553	Alpha-1,3/1,6-mannosyltransferase ALG2 [OS=Homo sapiens]	ALG2	-3.45	2.56386e-10
High	Q8NEB9	Phosphatidylinositol 3-kinase catalytic subunit type 3 [OS=Homo sapiens]	PIK3C3	-3.45	1.8506e-16
High	P02652	Apolipoprotein A-II [OS=Homo sapiens]	APOA2	-3.44	0.000112509
High	Q9H0R3	Transmembrane protein 222 [OS=Homo sapiens]	TMEM222	-3.44	1.8506e-16
High	Q9H2G2	STE20-like serine/threonine-protein kinase [OS=Homo sapiens]	SLK	-3.43	2.3709e-06
High	Q14004	Cyclin-dependent kinase 13 [OS=Homo sapiens]	CDK13	-3.42	3.0225e-07
High	Q15386	Ubiquitin-protein ligase E3C [OS=Homo sapiens]	UBE3C	-3.42	1.15436e-07
High	P07942	Laminin subunit beta-1 [OS=Homo sapiens]	LAMB1	-3.42	1.8506e-16
High	P29353	SHC-transforming protein 1 [OS=Homo sapiens]	SHC1	-3.42	1.8506e-16
High	Q16637	Survival motor neuron protein [OS=Homo sapiens]	SMN1; SMN2	-3.41	5.57065e-07
High	A8MWX3	Putative WAS protein family homolog 4 [OS=Homo sapiens]	WASH4P	-3.41	3.78807e-11
High	Q9Y263	Phospholipase A-2-activating protein [OS=Homo sapiens]	PLAA	-3.41	4.30186e-12
High	Q8TDW4	Suppressor of tumorigenicity 7 protein-like [OS=Homo sapiens]	ST7L	-3.41	1.8506e-16
Medium	Q16594	Transcription initiation factor TFIID subunit 9 [OS=Homo sapiens]	TAF9	-3.41	1.8506e-16
High	Q93074	Mediator of RNA polymerase II transcription subunit 12 [OS=Homo sapiens]	MED12	-3.4	4.98426e-10
High	Q92604	Acyl-CoA:lysophosphatidylglycerol acyltransferase 1 [OS=Homo sapiens]	LPGAT1	-3.4	1.8506e-16
High	Q9UID3	Vacuolar protein sorting-associated protein 51 homolog [OS=Homo sapiens]	VPS51	-3.39	1.90061e-09
High	Q3SY69	Mitochondrial 10-formyltetrahydrofolate dehydrogenase [OS=Homo sapiens]	ALDH1L2	-3.39	1.8506e-16
High	Q13416	Origin recognition complex subunit 2 [OS=Homo sapiens]	ORC2	-3.38	5.29201e-10
Medium	P41743	Protein kinase C iota type [OS=Homo sapiens]	PRKCI	-3.38	1.8506e-16
High	P56749	Claudin-12 [OS=Homo sapiens]	CLDN12	-3.37	2.06279e-12
High	Q53S58	Transmembrane protein 177 [OS=Homo sapiens]	TMEM177	-3.37	1.8506e-16
High	O14874	[3-methyl-2-oxobutanoate dehydrogenase [lipoamide]] kinase, mitochondrial [OS=Homo sapiens]	BCKDK	-3.36	1.8506e-16
High	Q9P2R3	Rabankyrin-5 [OS=Homo sapiens]	ANKFY1	-3.35	1.8506e-16
High	Q9H9A6	Leucine-rich repeat-containing protein 40 [OS=Homo sapiens]	LRRC40	-3.34	1.8506e-16
High	Q9NWU2	Glucose-induced degradation protein 8 homolog [OS=Homo sapiens]	GID8	-3.31	3.11365e-13
High	Q9H6Y2	WD repeat-containing protein 55 [OS=Homo sapiens]	WDR55	-3.31	1.8506e-16
High	Q5MIZ7	Serine/threonine-protein phosphatase 4 regulatory subunit 3B [OS=Homo sapiens]	PPP4R3B	-3.3	6.87783e-06
High	P41214	Eukaryotic translation initiation factor 2D [OS=Homo sapiens]	EIF2D	-3.3	5.49488e-08
Medium	Q9UBI1	COMM domain-containing protein 3 [OS=Homo sapiens]	COMMD3	-3.29	1.8506e-16
High	O95391	Pre-mRNA-splicing factor SLU7 [OS=Homo sapiens]	SLU7	-3.29	1.8506e-16
Medium	Q9BTA9	WW domain-containing adapter protein with coiled-coil [OS=Homo sapiens]	WAC	-3.29	1.8506e-16
High	Q15057	Arf-GAP with coiled-coil, ANK repeat and PH domain-containing protein 2 [OS=Homo sapiens]	ACAP2	-3.28	1.8506e-16
High	Q92696	Geranylgeranyl transferase type-2 subunit alpha [OS=Homo sapiens]	RABGGTA	-3.28	1.8506e-16
High	Q13608	Peroxisomal ATPase PEX6 [OS=Homo sapiens]	PEX6	-3.27	1.24708e-09
High	P31327	Carbamoyl-phosphate synthase [ammonia], mitochondrial [OS=Homo sapiens]	CPS1	-3.27	1.8506e-16
High	Q71SY5	Mediator of RNA polymerase II transcription subunit 25 [OS=Homo sapiens]	MED25	-3.26	1.08162e-12
High	Q9BQ69	ADP-ribose glycohydrolase MACROD1 [OS=Homo sapiens]	MACROD1	-3.26	1.8506e-16
Low	Q6P2C8	Mediator of RNA polymerase II transcription subunit 27 [OS=Homo sapiens]	MED27	-3.25	1.23177e-07
Medium	Q6AI08	HEAT repeat-containing protein 6 [OS=Homo sapiens]	HEATR6	-3.25	1.8506e-16
High	Q8NC54	Keratinocyte-associated transmembrane protein 2 [OS=Homo sapiens]	KCT2	-3.24	1.8506e-16
High	Q9P260	RAB11-binding protein RELCH [OS=Homo sapiens]	RELCH	-3.23	8.36506e-06
Low	Q8NH93	Olfactory receptor 1L3 [OS=Homo sapiens]	OR1L3	-3.23	4.17726e-09
Medium	O95167	NADH dehydrogenase [ubiquinone] 1 alpha subcomplex subunit 3 [OS=Homo sapiens]	NDUFA3	-3.23	1.8506e-16
High	P46736	Lys-63-specific deubiquitinase BRCC36 [OS=Homo sapiens]	BRCC3	-3.2	7.08593e-14
Medium	P28749	Retinoblastoma-like protein 1 [OS=Homo sapiens]	RBL1	-3.18	0.000511796
High	P51570	Galactokinase [OS=Homo sapiens]	GALK1	-3.15	3.11365e-13
High	Q9HAV0	Guanine nucleotide-binding protein subunit beta-4 [OS=Homo sapiens]	GNB4	-3.14	1.81431e-05
High	Q9UQ16	Dynamin-3 [OS=Homo sapiens]	DNM3	-3.13	4.79129e-08
High	Q5T0D9	Tumor protein p63-regulated gene 1-like protein [OS=Homo sapiens]	TPRG1L	-3.12	1.8506e-16
Medium	Q6NZY4	Zinc finger CCHC domain-containing protein 8 [OS=Homo sapiens]	ZCCHC8	-3.07	7.36096e-08
Medium	Q9H3L0	Cobalamin trafficking protein CblD [OS=Homo sapiens]	MMADHC	-3.05	1.8506e-16
High	Q13136	Liprin-alpha-1 [OS=Homo sapiens]	PPFIA1	-3.04	3.5415e-09
High	Q9UHI6	Probable ATP-dependent RNA helicase DDX20 [OS=Homo sapiens]	DDX20	-3.02	1.49381e-05
High	Q92556	Engulfment and cell motility protein 1 [OS=Homo sapiens]	ELMO1	-3.02	5.57349e-06
High	Q96QD8	Sodium-coupled neutral amino acid symporter 2 [OS=Homo sapiens]	SLC38A2	-3	1.8506e-16
High	P53805	Calcipressin-1 [OS=Homo sapiens]	RCAN1	-2.99	1.59289e-14
High	O60831	PRA1 family protein 2 [OS=Homo sapiens]	PRAF2	-2.98	2.19032e-07
High	Q9BXY0	Protein MAK16 homolog [OS=Homo sapiens]	MAK16	-2.98	1.8506e-16
High	Q99757	Thioredoxin, mitochondrial [OS=Homo sapiens]	TXN2	-2.96	1.8506e-16
High	P52435	DNA-directed RNA polymerase II subunit RPB11-a [OS=Homo sapiens]	POLR2J	-2.95	8.40812e-05
Medium	Q8N823	Zinc finger protein 611 [OS=Homo sapiens]	ZNF611	-2.78	1.8506e-16
High	Q06124	Tyrosine-protein phosphatase non-receptor type 11 [OS=Homo sapiens]	PTPN11	-2.74	1.31856e-05
High	Q9Y3D2	Methionine-R-sulfoxide reductase B2, mitochondrial [OS=Homo sapiens]	MSRB2	-2.65	1.8506e-16
High	Q96HN2	Adenosylhomocysteinase 3 [OS=Homo sapiens]	AHCYL2	-2.59	2.17646e-10
High	Q9Y4E6	WD repeat-containing protein 7 [OS=Homo sapiens]	WDR7	-2.57	4.94475e-12
High	O60478	Integral membrane protein GPR137B [OS=Homo sapiens]	GPR137B	-2.29	7.01455e-10
Medium	Q6P3W7	SCY1-like protein 2 [OS=Homo sapiens]	SCYL2	-2.28	0.000368193
High	P98082	Disabled homolog 2 [OS=Homo sapiens]	DAB2	-2.25	0.00218274
High	Q9UBV8	Peflin [OS=Homo sapiens]	PEF1	-2.17	1.05563e-09
High	P19971	Thymidine phosphorylase [OS=Homo sapiens]	TYMP	-2.16	0.0084238
High	O15027	Protein transport protein Sec16A [OS=Homo sapiens]	SEC16A	-1.99	0.0237187
High	Q9H6V9	Lipid droplet-associated hydrolase [OS=Homo sapiens]	LDAH	-1.88	4.218e-06
High	O15514	DNA-directed RNA polymerase II subunit RPB4 [OS=Homo sapiens]	POLR2D	-1.87	0.00259223
High	Q8NDI1	EH domain-binding protein 1 [OS=Homo sapiens]	EHBP1	-1.84	0.00163847
High	Q9H0T7	Ras-related protein Rab-17 [OS=Homo sapiens]	RAB17	-1.84	3.78807e-11
High	Q8TAD4	Proton-coupled zinc antiporter SLC30A5 [OS=Homo sapiens]	SLC30A5	-1.83	0.00185281
High	Q9BRP1	Programmed cell death protein 2-like [OS=Homo sapiens]	PDCD2L	-1.83	6.42413e-06
Medium	P04233	HLA class II histocompatibility antigen gamma chain [OS=Homo sapiens]	CD74	-1.7	0.000368366
High	Q13131	5'-AMP-activated protein kinase catalytic subunit alpha-1 [OS=Homo sapiens]	PRKAA1	-1.67	0.0120534
High	P05386	Large ribosomal subunit protein P1 [OS=Homo sapiens]	RPLP1	-1.6	1.8506e-16
High	Q8IWR0	Zinc finger CCCH domain-containing protein 7A [OS=Homo sapiens]	ZC3H7A	-1.55	4.9349e-08
High	Q8IY37	Probable ATP-dependent RNA helicase DHX37 [OS=Homo sapiens]	DHX37	-1.5	0.0375507
High	Q70HW3	Mitochondrial S-adenosylmethionine carrier protein [OS=Homo sapiens]	SLC25A26	-1.46	0.00089126
Medium	P28290	Protein ITPRID2 [OS=Homo sapiens]	ITPRID2	-1.39	0.00650802
High	Q9P0S9	Transmembrane protein 14C [OS=Homo sapiens]	TMEM14C	-1.36	2.94125e-13
High	O14957	Cytochrome b-c1 complex subunit 10 [OS=Homo sapiens]	UQCR11	-1.31	3.02381e-05
Medium	Q9Y5I3	Protocadherin alpha-1 [OS=Homo sapiens]	PCDHA1	-1.27	2.3262e-05
High	Q9UKM7	Endoplasmic reticulum mannosyl-oligosaccharide 1,2-alpha-mannosidase [OS=Homo sapiens]	MAN1B1	-1.23	0.0127689
High	P62891	Large ribosomal subunit protein eL39 [OS=Homo sapiens]	RPL39	-1.23	2.1663e-11
High	Q96IX5	ATP synthase membrane subunit K, mitochondrial [OS=Homo sapiens]	ATP5MK	-1.21	8.77849e-11
High	O15126	Secretory carrier-associated membrane protein 1 [OS=Homo sapiens]	SCAMP1	-1.2	6.00082e-05
High	Q9H4B0	tRNA N6-adenosine threonylcarbamoyltransferase, mitochondrial [OS=Homo sapiens]	OSGEPL1	-1.18	0.0139589
High	Q8NF37	Lysophosphatidylcholine acyltransferase 1 [OS=Homo sapiens]	LPCAT1	-1.13	0.0148061
High	Q8WUY8	Probable N-acetyltransferase 14 [OS=Homo sapiens]	NAT14	-1.13	0.00025269
Low	Q6I9Y2	THO complex subunit 7 homolog [OS=Homo sapiens]	THOC7	-1.12	0.0273103
Medium	P53814	Smoothelin [OS=Homo sapiens]	SMTN	-1.11	4.85074e-05
High	P21397	Amine oxidase [flavin-containing] A [OS=Homo sapiens]	MAOA	-1.07	0.0344904
Low	P16333	Cytoplasmic protein NCK1 [OS=Homo sapiens]	NCK1	-1.04	0.0013095
High	P09669	Cytochrome c oxidase subunit 6C [OS=Homo sapiens]	COX6C	-1.01	1.06266e-07
High	Q06787	Fragile X messenger ribonucleoprotein 1 [OS=Homo sapiens]	FMR1	-1	0.0451865
High	P23921	Ribonucleoside-diphosphate reductase large subunit [OS=Homo sapiens]	RRM1	-1	0.00271043
High	Q9BT67	NEDD4 family-interacting protein 1 [OS=Homo sapiens]	NDFIP1	1.01	0.030364
High	Q8TEM1	Nuclear pore membrane glycoprotein 210 [OS=Homo sapiens]	NUP210	1.02	0.00390189
High	P50579	Methionine aminopeptidase 2 [OS=Homo sapiens]	METAP2	1.04	0.0271158
High	Q99439	Calponin-2 [OS=Homo sapiens]	CNN2	1.04	0.0264996
High	Q9Y291	Small ribosomal subunit protein mS33 [OS=Homo sapiens]	MRPS33	1.04	0.000581405
High	Q9GZQ8	Microtubule-associated proteins 1A/1B light chain 3B [OS=Homo sapiens]	MAP1LC3B	1.05	0.00077536
High	Q13415	Origin recognition complex subunit 1 [OS=Homo sapiens]	ORC1	1.05	0.000522871
High	P13647	Keratin, type II cytoskeletal 5 [OS=Homo sapiens]	KRT5	1.05	2.81254e-05
Medium	A4D1E1	Zinc finger protein 804B [OS=Homo sapiens]	ZNF804B	1.06	0.000405313
High	P12271	Retinaldehyde-binding protein 1 [OS=Homo sapiens]	RLBP1	1.11	0.000791537
High	O75794	Cell division cycle protein 123 homolog [OS=Homo sapiens]	CDC123	1.12	0.00658487
High	Q14667	Bridge-like lipid transfer protein family member 2 [OS=Homo sapiens]	BLTP2	1.13	1.1993e-14
High	Q13501	Sequestosome-1 [OS=Homo sapiens]	SQSTM1	1.24	1.8506e-16
High	P09601	Heme oxygenase 1 [OS=Homo sapiens]	HMOX1	1.26	2.38015e-14
Medium	P51815	Zinc finger protein 75D [OS=Homo sapiens]	ZNF75D	1.3	0.00185281
High	P02788	Lactotransferrin [OS=Homo sapiens]	LTF	1.31	0.00194677
High	P69905	Hemoglobin subunit alpha [OS=Homo sapiens]	HBA1; HBA2	1.32	3.99376e-13
Medium	Q9UPN4	Centrosomal protein of 131 kDa [OS=Homo sapiens]	CEP131	1.44	0.0264379
High	P35527	Keratin, type I cytoskeletal 9 [OS=Homo sapiens]	KRT9	1.49	1.8506e-16
High	P04264	Keratin, type II cytoskeletal 1 [OS=Homo sapiens]	KRT1	1.57	1.8506e-16
High	O95900	Pseudouridylate synthase TRUB2, mitochondrial [OS=Homo sapiens]	TRUB2	1.6	0.0391617
High	P13645	Keratin, type I cytoskeletal 10 [OS=Homo sapiens]	KRT10	1.62	1.8506e-16
High	O15305	Phosphomannomutase 2 [OS=Homo sapiens]	PMM2	1.67	0.0435108
High	P35908	Keratin, type II cytoskeletal 2 epidermal [OS=Homo sapiens]	KRT2	1.75	1.8506e-16
High	Q86YZ3	Hornerin [OS=Homo sapiens]	HRNR	1.91	0.0441213
Medium	Q9Y5X9	Endothelial lipase [OS=Homo sapiens]	LIPG	1.96	3.05294e-07
High	Q86Y46	Keratin, type II cytoskeletal 73 [OS=Homo sapiens]	KRT73	1.98	0.00479255
High	P15848	Arylsulfatase B [OS=Homo sapiens]	ARSB	2.38	5.74952e-07
High	Q99541	Perilipin-2 [OS=Homo sapiens]	PLIN2	2.4	1.8506e-16
High	P04004	Vitronectin [OS=Homo sapiens]	VTN	2.53	1.8506e-16
High	P02765	Alpha-2-HS-glycoprotein [OS=Homo sapiens]	AHSG	2.55	1.8506e-16
High	Q66LE6	Serine/threonine-protein phosphatase 2A 55 kDa regulatory subunit B delta isoform [OS=Homo sapiens]	PPP2R2D	2.56	1.8506e-16
High	Q9NZR1	Tropomodulin-2 [OS=Homo sapiens]	TMOD2	2.57	1.8506e-16
High	Q92747	Actin-related protein 2/3 complex subunit 1A [OS=Homo sapiens]	ARPC1A	2.63	3.21742e-05
Medium	Q9H0V1	Transmembrane protein 168 [OS=Homo sapiens]	TMEM168	2.69	0.00136764
High	Q96BW9	Phosphatidate cytidylyltransferase, mitochondrial [OS=Homo sapiens]	TAMM41	2.74	2.80209e-05
High	Q04656	Copper-transporting ATPase 1 [OS=Homo sapiens]	ATP7A	2.76	0.00115305
High	Q9Y6V0	Protein piccolo [OS=Homo sapiens]	PCLO	2.8	1.8506e-16
High	Q02252	Methylmalonate-semialdehyde dehydrogenase [acylating], mitochondrial [OS=Homo sapiens]	ALDH6A1	2.88	1.8506e-16
High	P62256	Ubiquitin-conjugating enzyme E2 H [OS=Homo sapiens]	UBE2H	2.98	1.8506e-16
High	Q9BZ23	Pantothenate kinase 2, mitochondrial [OS=Homo sapiens]	PANK2	2.99	1.00109e-06
High	P02768	Albumin [OS=Homo sapiens]	ALB	3.04	1.8506e-16
High	Q9ULR0	Pre-mRNA-splicing factor ISY1 homolog [OS=Homo sapiens]	ISY1	3.07	1.8506e-16
Medium	Q5T4T6	Synaptonemal complex protein 2-like [OS=Homo sapiens]	SYCP2L	3.19	1.27197e-10
Medium	Q7Z3J2	VPS35 endosomal protein-sorting factor-like [OS=Homo sapiens]	VPS35L	3.19	1.8506e-16
High	Q8NFD5	AT-rich interactive domain-containing protein 1B [OS=Homo sapiens]	ARID1B	3.21	4.37223e-12
High	Q9Y4X5	E3 ubiquitin-protein ligase ARIH1 [OS=Homo sapiens]	ARIH1	3.23	4.04469e-15
High	Q9H4L5	Oxysterol-binding protein-related protein 3 [OS=Homo sapiens]	OSBPL3	3.26	4.11354e-10
High	Q9BV79	Enoyl-[acyl-carrier-protein] reductase, mitochondrial [OS=Homo sapiens]	MECR	3.32	1.8506e-16
High	O75525	KH domain-containing, RNA-binding, signal transduction-associated protein 3 [OS=Homo sapiens]	KHDRBS3	3.36	1.8506e-16
High	Q9BVM2	Protein DPCD [OS=Homo sapiens]	DPCD	3.38	4.24657e-06
High	Q9BZQ8	Protein Niban 1 [OS=Homo sapiens]	NIBAN1	3.39	2.52278e-10
High	P49354	Protein farnesyltransferase/geranylgeranyltransferase type-1 subunit alpha [OS=Homo sapiens]	FNTA	3.4	3.69392e-06
Medium	Q9BRP8	Partner of Y14 and mago [OS=Homo sapiens]	PYM1	3.4	1.35061e-07
High	Q629K1	Triple QxxK/R motif-containing protein [OS=Homo sapiens]	TRIQK	3.4	1.8506e-16
High	P02533	Keratin, type I cytoskeletal 14 [OS=Homo sapiens]	KRT14	3.48	1.8506e-16
High	Q13685	Angio-associated migratory cell protein [OS=Homo sapiens]	AAMP	3.53	1.8506e-16
Medium	O43683	Mitotic checkpoint serine/threonine-protein kinase BUB1 [OS=Homo sapiens]	BUB1	3.54	3.57135e-07
High	Q9H832	Ubiquitin-conjugating enzyme E2 Z [OS=Homo sapiens]	UBE2Z	3.59	1.8506e-16
High	Q8NCF5	NFATC2-interacting protein [OS=Homo sapiens]	NFATC2IP	3.62	7.32935e-09
Medium	Q8TCX1	Cytoplasmic dynein 2 light intermediate chain 1 [OS=Homo sapiens]	DYNC2LI1	3.75	1.8506e-16
Low	P43146	Netrin receptor DCC [OS=Homo sapiens]	DCC	3.91	1.21997e-12
High	P53365	Arfaptin-2 [OS=Homo sapiens]	ARFIP2	4.56	2.16138e-12
High	P08910	Monoacylglycerol lipase ABHD2 [OS=Homo sapiens]	ABHD2	6.64	1.8506e-16
High	P0DTE7	Alpha-amylase 1B [OS=Homo sapiens]	AMY1B	6.64	1.8506e-16
High	Q96MW1	Coiled-coil domain-containing protein 43 [OS=Homo sapiens]	CCDC43	6.64	1.8506e-16
High	P14209	CD99 antigen [OS=Homo sapiens]	CD99	6.64	1.8506e-16
Low	P57737	Coronin-7 [OS=Homo sapiens]	CORO7	6.64	1.8506e-16
High	Q9H8M9	Protein eva-1 homolog A [OS=Homo sapiens]	EVA1A	6.64	1.8506e-16
Medium	Q63ZY3	KN motif and ankyrin repeat domain-containing protein 2 [OS=Homo sapiens]	KANK2	6.64	1.8506e-16
High	P53667	LIM domain kinase 1 [OS=Homo sapiens]	LIMK1	6.64	1.8506e-16
Medium	Q8ND56	Protein LSM14 homolog A [OS=Homo sapiens]	LSM14A	6.64	1.8506e-16
High	P82664	Small ribosomal subunit protein uS10m [OS=Homo sapiens]	MRPS10	6.64	1.8506e-16
High	Q8IVL5	Prolyl 3-hydroxylase 2 [OS=Homo sapiens]	P3H2	6.64	1.8506e-16
High	P00747	Plasminogen [OS=Homo sapiens]	PLG	6.64	1.8506e-16
High	Q96S59	Ran-binding protein 9 [OS=Homo sapiens]	RANBP9	6.64	1.8506e-16
High	Q13671	Ras and Rab interactor 1 [OS=Homo sapiens]	RIN1	6.64	1.8506e-16
High	Q9BV68	E3 ubiquitin-protein ligase RNF126 [OS=Homo sapiens]	RNF126	6.64	1.8506e-16
High	P06702	Protein S100-A9 [OS=Homo sapiens]	S100A9	6.64	1.8506e-16
High	Q96BR1	Serine/threonine-protein kinase Sgk3 [OS=Homo sapiens]	SGK3	6.64	1.8506e-16
Medium	Q8NCJ5	SPRY domain-containing protein 3 [OS=Homo sapiens]	SPRYD3	6.64	1.8506e-16
High	Q9HD15	Steroid receptor RNA activator 1 [OS=Homo sapiens]	SRA1	6.64	1.8506e-16
Low	Q9HCH5	Synaptotagmin-like protein 2 [OS=Homo sapiens]	SYTL2	6.64	1.8506e-16
High	Q9UBB9	Tuftelin-interacting protein 11 [OS=Homo sapiens]	TFIP11	6.64	1.8506e-16
High	Q04724	Transducin-like enhancer protein 1 [OS=Homo sapiens]	TLE1	6.64	1.8506e-16
Medium	Q8N5M4	Tetratricopeptide repeat protein 9C [OS=Homo sapiens]	TTC9C	6.64	1.8506e-16
High	O43156	TELO2-interacting protein 1 homolog [OS=Homo sapiens]	TTI1	6.64	1.8506e-16
Medium	Q8N1B4	Vacuolar protein sorting-associated protein 52 homolog [OS=Homo sapiens]	VPS52	6.64	1.8506e-16
