# Supplementary material for: A Proteomics Approach Identifies RREB1 as a Crucial Molecular Target of Imidazo–Pyrazole Treatment in SKMEL-28 Melanoma Cells
Source: Int J Mol Sci. 2024 Jun 20;25(12):6760. doi: 10.3390/ijms25126760 (PMC11203724; doi:10.3390/ijms25126760)
Supplement: Supplementary file 1 [file ijms-25-06760-s001.zip › Table S2 List of genes of the first three Top ranked GO-BP.xlsx]

## Sheet: GO-BP 24h_DEPs
N	High level GO category	Genes
67	GO:0051234 establishment of localization	JMJD6 CHMP5 VTI1B VPS35L UNC119 PANX1 ENY2 SLC12A4 PEX6 RAB17 LDLR VPS25 VPS4A NXT1 RELCH RINT1 TGFBRAP1 COG3 SYTL2 DYNC2LI1 SLC13A5 PSEN2 POLR2D INCENP MIA3 THOC7 ATP7A PACSIN3 RAB24 TMEM167A GAK DNM3 TCAF1 IGLL5 FMR1 MFSD10 SLC41A3 PNPLA8 SCYL2 AHSG OSBPL3 SH3BP1 SLC25A17 TMC5 TUSC3 GIT1 HMGCR EHBP1 HMGN3 PREPL OSBPL1A CEP131 SMAD4 SEC16A GPAT4 PRKCI ASPSCR1 RIN1 CUX1 TFAP2B RNF126 WRAP53 BCAS3…
64	GO:0006950 response to stress	RHBDD2 FMR1 BRAT1 MSH3 MACROD1 BCAS3 POLR2D PPP4C PGLYRP2 USP19 MAN1B1 TMEM259 BRCC3 IGLL5 TFIP11 TTI1 ENY2 VPS4A SRPK2 SGF29 PPP2R5C EXD2 CHMP5 AURKA USP15 WRAP53 S100A7 AHSG SEC16A MIA3 SMG1 MORC3 UBQLN4 DAPK3 MAP2K3 TIPIN TXN2 GIT1 PANX1 RBBP6 LDLR PNPLA8 NIBAN1 IRF4 SMAD4 PSEN2 PDCD4 NLRX1 OTUD4 CASP3 ATP7A LAMB2 CERS6 CTC1 RNF126 FERMT2 RBL1 RNF13 GSKIP RREB1 RINT1 TIPRL SHC1 ULK3
56	GO:0048583 regulation of response to stimulus	SH3BP1 GSKIP FMR1 CNRIP1 NCOA5 TWSG1 PAK4 NLRX1 OTUD4 TMEM259 TLE1 IGLL5 TTI1 ENY2 INCENP LAMB2 SGF29 BRCC3 CDK13 FERMT2 USP15 SCYL2 ULK3 WRAP53 SMAD4 S100A7 SMG1 SHC1 UBQLN4 TFAP2B MAP2K3 EXOSC3 GIT1 HMGCR LDLR PNPLA8 IRF4 PDCD4 PGLYRP2 ATP7A BMI1 GPC6 MAOA RNF126 RNF13 RREB1 VPS25 USP8 AHSG PPP4C DAPK3 USP19 TFIP11 AURKA LIMK1 PRKCI
53	GO:0009056 catabolic process	RHBDD2 UBE3C ANAPC4 RNF13 VTI1B FMR1 ABHD17B EXOSC3 RBBP6 VPS25 TGFBRAP1 ULK3 POLR2D SMG1 UBQLN4 ERAP2 USP19 MAN1B1 EDC3 TMEM259 VPS4A RNF126 CHMP5 CRAT SPTLC2 TENT4B PNPLA8 ALDH1L2 PYM1 MAGEA6 TYMP AURKA DHPS GIT1 HMGCR ARSB LDAH LDLR USP15 USP8 BCAS3 SMAD4 RETREG2 SEC16A PGLYRP2 CASP3 RAB24 MAOA SLC25A17 PPP2R5C ZC3H18 PACSIN3 DAPK3
53	GO:0009893 positive regulation of metabolic process	RSF1 CDK13 FMR1 BRAT1 EXOSC3 UNC119 MED23 POLR2D INCENP PTMS KDM1B CTC1 TMEM259 ENY2 MED4 SGF29 TFAP2B MAP2K3 JMJD6 SPTLC2 PANX1 RREB1 TWSG1 IRF4 BCAS3 WRAP53 SMAD4 MORC3 OTUD4 CASP3 BMI1 PYM1 SCAF8 AURKA CDK5RAP1 HMGN3 CKS2 LDLR NIBAN1 TACC1 NAB2 BRCC3 FERMT2 TENT4B LPGAT1 OTUD6B ZC3H18 SHC1 ATP7A PACSIN3 ASPSCR1 TLE1 SRPK2
51	GO:0051641 cellular localization	WAPL CHMP5 VTI1B VPS35L ENY2 PEX6 RAB17 LDLR VPS25 VPS4A NXT1 RELCH RINT1 KIAA1614 DYNC2LI1 PIGK POLR2D SEC16A INCENP MIA3 THOC7 RAB24 TMEM167A GPC6 DNM3 TCAF1 FERMT2 SCYL2 COG3 SYTL2 WRAP53 MORC3 AURKA ABHD17B GIT1 HMGN3 TGFBRAP1 PREPL CEP131 PRKCI ASPSCR1 RNF126 RNF13 BRAT1 PSEN2 GAK FMR1 BCAS3 ARSB SMG1 SGF29
50	GO:0033036 macromolecule localization	WRAP53 WAPL VTI1B UNC119 LDAH ENY2 PEX6 RAB17 LDLR VPS25 NXT1 RELCH PIGK POLR2D SEC16A MIA3 THOC7 RAB24 TMEM167A GPC6 TCAF1 FERMT2 PNPLA8 MORC3 OSBPL3 CHMP5 AURKA FMR1 VPS35L ABHD17B HMGCR EHBP1 HMGN3 VPS4A RINT1 TGFBRAP1 COG3 SYTL2 PREPL OSBPL1A CEP131 PRKCI ASPSCR1 SLC25A17 TFAP2B USP8 GAK BCAS3 SMG1 SGF29
49	GO:0044085 cellular component biogenesis	RSF1 CIAPIN1 DDX20 FMR1 LIMK1 EXOSC3 SRPK2 DYNC2LI1 CEP131 POLR2D INCENP DHX37 MALSU1 LAMB2 EDC3 GPC6 MAK16 CHMP5 MED23 VPS25 VPS4A TGFBRAP1 MED4 SLK JMJD6 TFIP11 SMAD4 DAPK3 KRT10 DNAJC9 FERMT2 AURKA SH3BP1 PIN4 COPS7A TENT4B RAB17 AMIGO2 SEC16A ATP7A DNM3 ARPC1A GCFC2 GIT1 WRAP53 OTUD6B REEP4 GAK BCAS3
47	GO:0065008 regulation of biological quality	TXN2 FMR1 ABHD17B EXOSC3 SLC12A4 LDLR FLG2 POLR2D CASP3 ERAP2 ATP7A GPC6 HRNR TTI1 MORC3 TFAP2B JMJD6 FERMT2 DHPS CDK5RAP1 LIMK1 GIT1 HMGN3 NCOA5 RAB17 ARMCX1 PNPLA8 IRF4 AMIGO2 SMAD4 GPAT4 PRKCI DAPK3 ASPSCR1 USP19 MAOA DNM3 ARPC1A AURKA SH3BP1 TENT4B PEX6 COG3 PREPL USP8 SEC16A ZC3H18
47	GO:0065009 regulation of molecular function	SH3BP1 CDK5RAP1 PPP6R1 UNC119 CNRIP1 TIPRL AHSG INCENP TBC1D16 TCAF1 TFIP11 MAP2K3 RSF1 RBL1 AURKA FMR1 LIMK1 MSH3 NES BCAS3 WRAP53 PSEN2 PRKCI BMI1 DNAJC9 PPP2R5C TAX1BP1 GIT1 HMGCR CKS2 IRF4 SMAD4 PPP2R5E PRPSAP1 CASP3 ATP7A NAB2 RIN1 PPP2R2D BRCC3 GMFB WAPL FERMT2 GSKIP VPS25 PDCD4 SHC1
46	GO:0023051 regulation of signaling	SH3BP1 GSKIP CNRIP1 NCOA5 TWSG1 PAK4 NLRX1 OTUD4 TLE1 TTI1 INCENP LAMB2 BRCC3 CDK13 FERMT2 FMR1 LDLR USP15 SCYL2 ULK3 SMAD4 S100A7 SHC1 TBC1D16 TFAP2B MAP2K3 CHMP5 GIT1 HMGCR HMGN3 IRF4 USP8 TPRG1L BMI1 GPC6 MAOA TYMP RNF126 RNF13 VPS25 PREPL PDCD4 DAPK3 AHSG AURKA PRKCI
42	GO:0042221 response to chemical	RHBDD2 TWSG1 SMAD4 SHC1 OTUD4 USP19 MAN1B1 TMEM259 ALG2 USP15 BCAS3 SLC13A5 S100A7 PDCD4 CASP3 DAPK3 TFAP2B TYMP MAP2K3 WAPL TXN2 PTGR1 GIT1 PANX1 ARSB HMGN3 NCOA5 LDLR PAK4 PNPLA8 USP8 PRKCI ATP7A BMI1 LAMB2 RNF126 FERMT2 CHMP5 GSKIP MIA3 AHSG TGFBRAP1
41	GO:0032879 regulation of localization	WAPL VTI1B UNC119 RAB17 RINT1 KIAA1614 PACSIN3 GPC6 TCAF1 INCENP FERMT2 FMR1 SCYL2 S100A7 AHSG MIA3 SLK ABHD17B GIT1 HMGCR HMGN3 SMAD4 PRKCI ATP7A DAPK3 ASPSCR1 DNM3 TFAP2B MAP2K3 SH3BP1 ARSB RREB1 VPS4A PREPL USP8 WRAP53 CEP131 PSEN2 PTPRG AAMP BCAS3
34	GO:0009653 anatomical structure morphogenesis	SMAD4 LAMB2 KRT10 TFAP2B TYMP JMJD6 FERMT2 AURKA LIMK1 AAMP TWSG1 LDLR NES C2orf49 BCAS3 PDCD4 SHC1 PRKCI CASP3 NAB2 DAPK3 BMI1 GPC6 DNM3 SH3BP1 RREB1 PAK4 FLG2 MIA3 SRPK2 ATP7A CUX1 S100A7 TLE1
34	GO:0050793 regulation of developmental process	LAMB2 SGF29 TFAP2B FERMT2 FMR1 PDCD4 DHX37 CDK13 AURKA LIMK1 EXOSC3 RREB1 RAB17 TWSG1 LDLR AMIGO2 SMAD4 AHSG GPAT4 PGLYRP2 NAB2 DAPK3 USP19 GPC6 DNM3 PRAMEF20 SHC1 TYMP PAK4 PRKCI KRT10 CUX1 CDK5RAP1 IRF4
33	GO:0051239 regulation of multicellular organismal process	SGF29 FERMT2 FMR1 PANX1 TWSG1 LDLR IRF4 DHX37 MAP2K3 LIMK1 EXOSC3 GIT1 HMGCR AMIGO2 SMAD4 AHSG PDCD4 GPAT4 NLRX1 PGLYRP2 BMI1 SHC1 TYMP SH3BP1 ARSB RREB1 PAK4 PTPRG PRKCI AAMP BCAS3 CUX1 DAPK3
29	GO:0008283 cell population proliferation	TFAP2B TACC1 PPP2R5C TWSG1 SRPK2 OTUD6B MORC3 WAPL DDX20 DHPS BRAT1 CKS2 SMAD4 SHC1 CASP3 ATP7A BMI1 BUB1 CTC1 PRAMEF20 RNF126 FERMT2 TIPIN RREB1 NES FPGS CEP131 PDCD4 PRKCI
28	GO:0002376 immune system process	MSH3 IRF4 OTUD4 CASP3 IGLL5 SRPK2 TWSG1 USP15 S100A7 MIA3 DAPK3 CIAPIN1 JMJD6 DHPS EXOSC3 PANX1 RAB17 LDLR MORC3 PTMS NLRX1 PGLYRP2 ERAP2 BMI1 CTC1 CDK13 ATP7A LIMK1
27	GO:0022402 cell cycle process	ANAPC4 WAPL TIPIN RBL1 AURKA UNC119 KIAA1614 CEP131 INCENP BUB1 TTI1 VPS4A BRCC3 PPP2R5C GIT1 NES CHMP5 CKS2 TACC1 CTC1 RINT1 USP8 TIPRL REEP4 USP19 PPP2R2D DAPK3
26	GO:0009605 response to external stimulus	BCAS3 PGLYRP2 IGLL5 SRPK2 FMR1 USP15 S100A7 DAPK3 TYMP MAP2K3 TXN2 GIT1 ARSB LDLR IRF4 SMAD4 PDCD4 MORC3 NLRX1 OTUD4 CASP3 LAMB2 CHMP5 AHSG SHC1 UNC119
22	GO:0040011 locomotion	LAMB2 GPC6 S100A7 MIA3 TCAF1 TYMP SLK SH3BP1 CEP131 SMAD4 PRKCI ATP7A DAPK3 AAMP MAP2K3 FERMT2 BRAT1 ARSB RREB1 PTPRG BCAS3 PAK4
21	GO:0009719 response to endogenous stimulus	TWSG1 SMAD4 SHC1 USP15 BCAS3 PDCD4 TFAP2B TXN2 ARSB NCOA5 USP8 PRKCI CASP3 ATP7A BMI1 FERMT2 CHMP5 LDLR MIA3 AHSG TGFBRAP1
21	GO:0044419 biological process involved in interspecies interaction between organisms	PGLYRP2 IGLL5 SRPK2 CHMP5 FMR1 USP15 THOC7 DAPK3 MAP2K3 GIT1 LDLR VPS4A IRF4 PDCD4 MORC3 NLRX1 OTUD4 CASP3 S100A7 SHC1 PI4KA
20	GO:0048870 cell motility	LAMB2 GPC6 S100A7 MIA3 TCAF1 SLK SH3BP1 CEP131 PRKCI ATP7A DAPK3 AAMP MAP2K3 FERMT2 BRAT1 ARSB RREB1 PTPRG BCAS3 PAK4

## Sheet: GO-BP 48h_DEPs
N	High level GO category	Genes
68	GO:0006950 response to stress	LTF POLB BRAT1 TUSC2 TRIM21 MACROD1 CETN2 PPP4C XPC S100A9 USP19 RELA TMEM259 HSPA14 ATG7 TFIP11 TTI1 SUPT20H TYK2 VTN SGF29 PPP2R5C EXD2 CHMP5 AURKA APOA1 TRIM32 PLG PRKAA1 PUM1 USP15 WRAP53 S100A7 PLIN2 SEC16A MIA3 MORC3 ALB DAPK3 MAP2K3 DNAJA2 PIK3C3 TXN2 RBBP6 LDLR PNPLA8 PLAA IRF4 RB1 ABHD2 PSEN2 MSRB2 APPL1 APOA2 OTUD4 FBXO22 LAMB2 CERS6 DAG1 ATAD5 PROS1 TM7SF3 RNF126 GSKIP RREB1 TIPRL SHC1…
68	GO:0051234 establishment of localization	LTF JMJD6 PIK3C3 CHMP5 VTI1B ARFRP1 STX10 BET1 UNC119 GOLPH3 APOA1 SLC12A4 PEX6 LDLR IPO8 TIMM17A RELCH TGFBRAP1 COG3 DYNC2LI1 PSEN2 INCENP SAR1B DAB2 MIA3 APOA2 THOC7 COG7 RAB24 GAK HSPA14 TCAF1 SCAMP4 PACC1 GGA2 VTN PNPLA8 APPL1 TMC5 HMGCR TUSC2 HMGN3 PRKAA1 FHOD1 PLAA PREPL OSBPL1A CEP131 CETN2 PLIN2 SEC16A EPG5 PRKCI DPCD FBXO22 RIN1 ATG7 CUX1 TFAP2B RIOK2 TM7SF3 RNF126 WRAP53 LIMS1 PDE4D LIM…
64	GO:0009893 positive regulation of metabolic process	RSF1 CDK13 BRAT1 EXOSC3 UNC119 APOA1 TRIM21 INCENP KDM1B ARIH1 FBXO22 TMEM259 MED17 SUPT20H TYK2 MED4 RELA SGF29 TFAP2B LTF MAP2K3 RIOK2 JMJD6 SPTLC2 VTN TRIM32 RREB1 TWSG1 PRKAA1 FHOD1 IRF4 WRAP53 NFIC DAB2 XPC APOA2 MORC3 S100A9 OTUD4 BMI1 ATG7 AURKA CDK5RAP1 TUSC2 HMGN3 CKS2 LDLR PUM1 RB1 APPL1 NAB2 DAG1 ATAD5 SENP1 PDE4D OTUD6B ZC3H18 SHC1 PIP4K2C TRUB2 LIMS1 TLE1 RCC1L RANBP9
63	GO:0048583 regulation of response to stimulus	GSKIP BTN2A1 PDE4D CNRIP1 TWSG1 TRIM21 DAB2 OTUD4 LIMS1 TMEM259 TLE1 KANK2 TTI1 SUPT20H TYK2 VTN INCENP LAMB2 SGF29 LTF CDK13 APOA1 TRIM32 PLG LANCL2 PUM1 USP15 ULK3 WRAP53 S100A7 SHC1 S100A9 RELA TFAP2B MAP2K3 EXOSC3 HMGCR TMOD2 LDLR PRKAA1 PNPLA8 IRF4 RB1 APPL1 BMI1 DAG1 ATAD5 GPC6 PROS1 RANBP9 RNF126 GOLPH3 RREB1 PPP4C EPG5 PIP4K2C DAPK3 USP19 TFIP11 AURKA LIMK1 GIT2 PRKCI
59	GO:0051641 cellular localization	WAPL CHMP5 VTI1B ARFRP1 STX10 BET1 GOLPH3 PEX6 LDLR IPO8 TIMM17A RELCH KIAA1614 DYNC2LI1 SEC16A INCENP SAR1B MIA3 THOC7 RAB24 GPC6 TCAF1 SPOUT1 PIK3C3 GGA2 PRKAA1 COG3 WRAP53 APPL1 MORC3 ALB ARL2 AURKA ABHD17B HMGN3 FHOD1 TGFBRAP1 PLAA PREPL CEP131 EPG5 PRKCI DPCD FBXO22 COG7 DAG1 RIOK2 RNF126 BRAT1 PPFIA1 RB1 PSEN2 DAB2 GAK MARCHF5 PDE4D ARSB S100A9 SGF29
58	GO:0009056 catabolic process	PIK3C3 ECHDC1 VTI1B ABHD17B EXOSC3 RNF130 PDE4D APOA1 ALDH6A1 RBBP6 TRIM21 PUM1 TGFBRAP1 PLAA ULK3 ABHD2 EPG5 ARIH1 FBXO22 USP19 EDC3 TMEM259 ATG7 RNF126 CHMP5 CRAT SPTLC2 TRIM32 PRKAA1 PNPLA8 APOA2 S100A9 BDH2 MAGEA6 POLB AURKA DHPS SUPT20H GALK1 HMGCR ARSB EVA1A LDAH LDLR USP15 SEC16A RAB24 RELA DHTKD1 PPP2R5C DAB2 ZC3H18 PIP4K2C ARL2 ZCCHC8 TPMT DAPK3 UBE2E1
58	GO:0042221 response to chemical	TYK2 TWSG1 ABHD2 APPL1 SHC1 S100A9 OTUD4 USP19 RELA DAG1 TMEM259 HSPA14 KANK2 LTF PDE4D APOA1 ALG2 TRIM21 LANCL2 USP15 TPMT S100A7 GUK1 DAB2 APOA2 DAPK3 ATG7 TFAP2B MAP2K3 WAPL POLB PIK3C3 TXN2 ARSB HMGN3 TRIM32 LDLR PRKAA1 PNPLA8 RB1 PLIN2 XPC PRKCI ALB BMI1 LAMB2 LIMS1 TM7SF3 RNF126 CHMP5 GSKIP GOLPH3 PLAA EPG5 MIA3 PIP4K2C VTN TGFBRAP1
57	GO:0033036 macromolecule localization	WRAP53 WAPL VTI1B ARFRP1 STX10 UNC119 GOLPH3 APOA1 LDAH PEX6 LDLR TRIM21 IPO8 TIMM17A RELCH PLIN2 SEC16A SAR1B MIA3 APOA2 THOC7 RAB24 GPC6 TCAF1 SCAMP4 PIK3C3 GGA2 PRKAA1 PNPLA8 APPL1 MORC3 ARL2 CHMP5 AURKA BET1 ABHD17B HMGCR HMGN3 TGFBRAP1 COG3 PREPL OSBPL1A CEP131 CETN2 DAB2 PRKCI COG7 DAG1 ATG7 TFAP2B TM7SF3 PPFIA1 RB1 LIMS1 GAK MARCHF5 SGF29
55	GO:0065008 regulation of biological quality	LTF ALB CFAP20 TXN2 ABHD17B EXOSC3 TUSC2 APOA1 SLC12A4 LDLR PUM1 PLAA FLG2 APOA2 BDH2 GPC6 TTI1 VTN PDE4D TRIM32 PLG SAR1B MORC3 TFAP2B JMJD6 POLB DHPS CDK5RAP1 LIMK1 HMGN3 PANK2 ARMCX1 TMOD2 PRKAA1 PNPLA8 IRF4 RB1 FARP1 DAB2 PRKCI DAPK3 USP19 DAG1 PROS1 ARPC1A TM7SF3 AURKA PEX6 TRIM21 COG3 PREPL SEC16A ZC3H18 COG7 S100A9
53	GO:0023051 regulation of signaling	GSKIP PDE4D CNRIP1 TWSG1 TRIM21 DAB2 OTUD4 LIMS1 TLE1 KANK2 TTI1 INCENP LAMB2 LTF CDK13 TYK2 APOA1 TRIM32 LDLR LANCL2 PUM1 USP15 ULK3 S100A7 SHC1 S100A9 TBC1D16 RELA TFAP2B MAP2K3 CHMP5 HMGCR HMGN3 TMOD2 PRKAA1 IRF4 GIT2 RB1 APPL1 BMI1 ATAD5 GPC6 RANBP9 TM7SF3 RNF126 GOLPH3 PREPL PIP4K2C DAPK3 DAG1 AURKA VTN PRKCI
53	GO:0044085 cellular component biogenesis	RSF1 RIOK2 DDX20 CFAP20 PIK3C3 LIMK1 EXOSC3 APOA1 TMOD2 DYNC2LI1 CEP131 CETN2 INCENP SAR1B APOA2 LAMB2 EDC3 GPC6 ATG7 MED17 CHMP5 TGFBRAP1 MED4 SLK JMJD6 TFIP11 TRIM32 FHOD1 RB1 DAPK3 ARL2 DNAJC9 AURKA PIN4 VTN PPFIA1 PRKAA1 UTP23 SEC16A MSRB2 FARP1 DAB2 ARPC1A GCFC2 GOLPH3 WRAP53 OTUD6B PIP4K2C REEP4 LIMS1 DAG1 GAK RANBP9
52	GO:0065009 regulation of molecular function	CDK5RAP1 PPP6R1 UNC119 APOA1 TRIM32 CNRIP1 TRIM21 TIPRL INCENP APOA2 TBC1D16 TCAF1 PDPR TFIP11 LTF MAP2K3 RSF1 AURKA LIMK1 VTN RB1 WRAP53 PSEN2 S100A9 PRKCI BMI1 RELA ARL2 DNAJC9 PPP2R5C TAX1BP1 HMGCR CKS2 IRF4 GIT2 FARP1 DAB2 PRPSAP1 NAB2 DAG1 RIN1 PPP2R2D PROS1 RCC1L WAPL SENP1 GSKIP PLAA PIP4K2C LIMS1 PDE4D SHC1
47	GO:0032879 regulation of localization	CD99 WAPL CFAP20 VTI1B UNC119 PDE4D APOA1 TRIM21 KIAA1614 PLIN2 SAR1B DAB2 GPC6 TCAF1 SIN3B INCENP VTN TRIM32 S100A7 MIA3 APOA2 SLK PIK3C3 ABHD17B HMGCR HMGN3 PRKAA1 PLAA ABHD2 APPL1 PRKCI DAPK3 DAG1 TFAP2B MAP2K3 RIOK2 TM7SF3 STX10 ARSB GOLPH3 RREB1 PPFIA1 PREPL RB1 WRAP53 CEP131 PSEN2
39	GO:0002376 immune system process	CD99 LTF ARMC6 BTN2A1 TRIM21 IRF4 S100A9 OTUD4 RELA TYK2 APOA1 TRIM32 TWSG1 PUM1 USP15 S100A7 MIA3 APOA2 DAPK3 JMJD6 POLB DHPS EXOSC3 VTN TUSC2 PLG LDLR RB1 APPL1 MORC3 BMI1 ATAD5 DHTKD1 CDK13 GOLPH3 PDE4D EPG5 LIMK1 SAR1B
38	GO:0009605 response to external stimulus	LTF TRIM21 S100A9 RELA DAG1 KANK2 ATG7 TYK2 VTN APOA1 TRIM32 PLG PRKAA1 PUM1 USP15 S100A7 PLIN2 ALB DAPK3 MAP2K3 PIK3C3 TXN2 ARSB TUSC2 LDLR IRF4 RB1 XPC APPL1 MORC3 OTUD4 FBXO22 LAMB2 PROS1 CHMP5 PLAA SHC1 UNC119
35	GO:0009653 anatomical structure morphogenesis	TMOD2 RB1 LIMS1 LAMB2 DAG1 LTF VTN APOA1 TFAP2B JMJD6 POLB AURKA ARFRP1 SUPT20H LIMK1 PANK2 TWSG1 LDLR PLAA FARP1 DAB2 SHC1 PRKCI NAB2 DAPK3 BMI1 RELA GPC6 RREB1 FLG2 MIA3 MARCHF5 CUX1 S100A7 TLE1
33	GO:0051239 regulation of multicellular organismal process	BTN2A1 PDE4D APOA1 TYK2 VTN SGF29 LTF PLG TWSG1 LDLR IRF4 DAB2 APOA2 MAP2K3 LIMK1 EXOSC3 HMGCR TUSC2 TRIM32 RB1 APPL1 BMI1 RELA DAG1 ATAD5 PROS1 SHC1 ARSB RREB1 PRKCI CUX1 TRIM21 DAPK3
32	GO:0050793 regulation of developmental process	FBXO22 LIMS1 LAMB2 SGF29 TFAP2B LTF APOA1 DAB2 CDK13 AURKA LIMK1 EXOSC3 TRIM32 RREB1 TWSG1 LDLR PRKAA1 PLAA RB1 NAB2 DAPK3 USP19 DAG1 ATAD5 GPC6 PRAMEF20 SHC1 PRKCI MARCHF5 CUX1 CDK5RAP1 IRF4
31	GO:0008283 cell population proliferation	TFAP2B KANK2 TYK2 LTF PPP2R5C P3H2 TWSG1 OTUD6B MORC3 RELA WAPL DDX20 DHPS BRAT1 APOA1 TRIM32 CKS2 PRKAA1 RB1 DAB2 SHC1 BMI1 BUB1 ATAD5 PRAMEF20 RNF126 RREB1 CEP131 PRKCI DNAJA2 PLG
29	GO:0040011 locomotion	CD99 CFAP20 S100A9 LAMB2 DAG1 GPC6 SIN3B VTN APOA1 TRIM32 S100A7 MIA3 TCAF1 SLK PLG PLAA ABHD2 CEP131 APPL1 PRKCI DPCD DAPK3 KANK2 MAP2K3 BRAT1 ARSB GOLPH3 RREB1 DAB2
29	GO:0048870 cell motility	CD99 CFAP20 S100A9 LAMB2 GPC6 SIN3B VTN TRIM32 S100A7 MIA3 TCAF1 SLK APOA1 PLG PLAA ABHD2 CEP131 APPL1 PRKCI DPCD DAPK3 KANK2 MAP2K3 BRAT1 ARSB GOLPH3 RREB1 DAB2 DAG1
29	GO:0051674 localization of cell	CD99 CFAP20 S100A9 LAMB2 GPC6 SIN3B VTN TRIM32 S100A7 MIA3 TCAF1 SLK APOA1 PLG PLAA ABHD2 CEP131 APPL1 PRKCI DPCD DAPK3 KANK2 MAP2K3 BRAT1 ARSB GOLPH3 RREB1 DAB2 DAG1
27	GO:0009719 response to endogenous stimulus	TYK2 TWSG1 ABHD2 APPL1 SHC1 KANK2 PDE4D LANCL2 USP15 DAB2 TFAP2B TXN2 ARSB PRKAA1 RB1 APOA2 PRKCI BMI1 DAG1 LIMS1 CHMP5 GOLPH3 LDLR MIA3 PIP4K2C RELA TGFBRAP1
26	GO:0007155 cell adhesion	CD99 VTN LPP S100A9 LIMS1 LAMB2 GPC6 TYK2 SLK SPECC1L APOA1 PLG TWSG1 MIA3 DAPK3 DHPS DAB2 SHC1 BMI1 DAG1 GOLPH3 RREB1 FLG2 RELA ARL2 PPFIA1
26	GO:0022402 cell cycle process	WAPL AURKA UNC119 KIAA1614 RB1 CEP131 CETN2 INCENP SYCP2L BUB1 KANK2 TTI1 PPP2R5C APPL1 CHMP5 CKS2 XPC ATAD5 RIOK2 PIK3C3 TIPRL REEP4 ARL2 USP19 PPP2R2D DAPK3
25	GO:0002682 regulation of immune system process	CD99 BTN2A1 OTUD4 TYK2 APOA1 TWSG1 TRIM21 PUM1 USP15 S100A7 MIA3 APOA2 RELA DHPS EXOSC3 LDLR IRF4 RB1 APPL1 BMI1 ATAD5 LTF PDE4D EPG5 LIMK1
25	GO:0044419 biological process involved in interspecies interaction between organisms	LTF TRIM21 S100A9 RELA TYK2 CHMP5 TRIM32 PLG PUM1 USP15 THOC7 DAPK3 MAP2K3 TUSC2 LDLR IRF4 APPL1 MORC3 OTUD4 DAG1 S100A7 PLAA SHC1 ATG7 PI4KA
24	GO:0006955 immune response	LTF BTN2A1 TRIM21 S100A9 OTUD4 RELA TYK2 APOA1 TRIM32 PUM1 USP15 APOA2 DAPK3 EXOSC3 VTN IRF4 APPL1 MORC3 BMI1 ATAD5 PDE4D S100A7 EPG5 LIMK1
24	GO:0023057 negative regulation of signaling	PDE4D DAB2 OTUD4 TLE1 KANK2 LTF APOA1 TRIM32 LDLR ULK3 HMGCR TWSG1 PRKAA1 IRF4 RB1 APPL1 BMI1 RELA ATAD5 RANBP9 MAP2K3 RNF126 PIP4K2C DAG1
21	GO:0006914 autophagy	PIK3C3 VTI1B TRIM21 TGFBRAP1 ULK3 EPG5 ATG7 SPTLC2 TRIM32 PRKAA1 S100A9 MAGEA6 CHMP5 SUPT20H ARSB EVA1A SEC16A RAB24 PLAA PIP4K2C DAPK3
20	GO:0009607 response to biotic stimulus	LTF TRIM21 S100A9 RELA TYK2 TRIM32 PUM1 USP15 DAPK3 MAP2K3 TUSC2 IRF4 APPL1 MORC3 OTUD4 S100A7 CHMP5 PLAA SHC1 ATG7
20	GO:0051240 positive regulation of multicellular organismal process	TYK2 VTN PDE4D PLG IRF4 DAB2 APOA2 LIMK1 EXOSC3 TUSC2 TRIM32 RB1 APPL1 RELA DAG1 ATAD5 RREB1 PRKCI LTF CUX1
20	GO:0051707 response to other organism	LTF TRIM21 S100A9 RELA TYK2 TRIM32 PUM1 USP15 DAPK3 MAP2K3 TUSC2 IRF4 APPL1 MORC3 OTUD4 S100A7 CHMP5 PLAA SHC1 ATG7

## Sheet: GO-BP 72h_DEPs
N	High level GO category	Genes
92	GO:0051234 establishment of localization	LTF JMJD6 PIK3C3 AACS SCAMP1 VTI1B VPS35L LRP1 SLC12A4 PEX6 RAB17 NDFIP1 ARFIP2 SLC38A2 RELCH STX6 TGFBRAP1 SYTL2 DYNC2LI1 SLC39A6 POLR2D CENPC INCENP VPS51 SAR1B DAB2 VPS37A APOA2 PEF1 THOC7 CAMLG ATP7A PACSIN3 RAB24 ANKFY1 HSPA14 DNM3 IGLL5 NUP210 HBA2 CD74 EIPR1 LIPG FMR1 VTN SCYL2 AHSG SLC30A5 SLU7 PTPN11 MON2 CNN2 OSBPL3 FXYD3 HMOX1 TMC5 TUSC3 GIT1 TUSC2 SNX4 EHBP1 PRKAA1 PLAA PREPL OSBPL1A …
82	GO:0006950 response to stress	LTF CD74 POLB HMOX1 FMR1 BRAT1 NUDT1 MSH3 TUSC2 TRIM21 MACROD1 MAP1LC3B POLR2D PPP4C XPC NCK1 ERCC3 S100A9 CCS MAN1B1 DCTPP1 BRCC3 HSPA14 IGLL5 PPP4R3B ARID1B TFIP11 TTI1 VTN USP22 SGF29 DCBLD2 PPP2R5C PLG PRKAA1 PUM1 USP15 FTO AHSG PLIN2 SEC16A MORC3 ALB SLU7 DAPK3 HBA2 RPL39 CPS1 RNASET2 CNN2 PIK3C3 TXN2 GIT1 NDFIP1 SLC38A2 NIBAN1 PLAA ABHD2 MSRB2 PDCD4 APOA2 RCAN1 NLRX1 SQSTM1 ATP7A FBXO22 KRT…
77	GO:0009893 positive regulation of metabolic process	CD74 RSF1 ARID1B CDK13 FMR1 MED25 BRAT1 EXOSC3 KCTD20 MED23 NDFIP1 TRIM21 NVL POLR2D INCENP NCK1 KDM1B ARIH1 FBXO22 NFATC2IP USP22 MED4 MED27 SGF29 TFAP2B LTF RIOK2 JMJD6 SPTLC2 VTN RREB1 TWSG1 PRKAA1 FTO DAB2 XPC APOA2 MORC3 S100A9 BMI1 FNTA PYM1 MED12 SCAF8 CNN2 HMOX1 TUSC2 PUM1 NIBAN1 RPLP1 ETV6 SQSTM1 PTPN11 BRCC3 PPP4R3B SENP1 LAMTOR5 FERMT2 WAC PDE4D SNX4 TENT4B LRP1 LPGAT1 OTUD6B ZC3H18 SH…
74	GO:0009056 catabolic process	UBE3C RNASET2 GPR137B PIK3C3 RNF13 WAC HMOX1 VTI1B GID8 LIPG FMR1 ABHD17B EXOSC3 PDE4D ALDH6A1 LRP1 NDFIP1 TRIM21 PUM1 TGFBRAP1 PLAA ULK3 ABHD2 MAP1LC3B POLR2D EPG5 VPS37A SQSTM1 ARIH1 FBXO22 MAN1B1 DCTPP1 UBE2H HBA2 RNF126 CRAT SPTLC2 NUDT1 TENT4B PRKAA1 ALDH1L2 FTO APOA2 S100A9 PYM1 TYMP POLB GIT1 GALK1 ARSB EVA1A LDAH USP22 ARFIP2 USP15 SEC16A UBE2Z SLC25A46 RAB24 MAOA CPS1 PPP2R5C SNX4 VPS51 …
74	GO:0044085 cellular component biogenesis	RSF1 RIOK2 DDX20 PIK3C3 LAMB1 FMR1 LIMK1 EXOSC3 NSUN4 TMOD2 DYNC2LI1 MAP1LC3B CEP131 EIF2D NVL POLR2D CENPC INCENP DHX37 SAR1B APOA2 PEF1 RAMAC LAMB2 GPC6 PCLO MAK16 ISY1 HTATSF1 MED25 MED23 TGFBRAP1 MED4 VPS37A MED27 SLK JMJD6 TFIP11 SLU7 DAPK3 KRT1 PTPN11 KRT10 CD74 FERMT2 PIN4 VTN WDR55 TENT4B RAB17 PPFIA1 PRKAA1 UTP23 SEC16A MSRB2 FARP1 DAB2 NCK1 SLC25A46 ATP7A HDGFL3 DNM3 ARPC1A GCFC2 GIT1 S…
74	GO:0051641 cellular localization	WAPL VTI1B VPS35L PEX6 RAB17 ARFIP2 RELCH STX6 DYNC2LI1 POLR2D CENPC SEC16A INCENP VPS51 SAR1B VPS37A PEF1 THOC7 CAMLG RAB24 GPC6 ANKFY1 DNM3 SPOUT1 PIK3C3 NUP210 EIPR1 FERMT2 PRKAA1 LAMTOR5 SCYL2 SYTL2 NVL MORC3 ALB SLU7 TOR1AIP2 CD74 CNN2 SCAMP1 HMOX1 ABHD17B GIT1 NDFIP1 TGFBRAP1 PLAA PREPL CEP131 EPG5 SQSTM1 PRKCI SLC25A46 DPCD FBXO22 FNTA PTPN11 PCLO LRP1 RIOK2 RNF126 GPR137B RNF13 BRAT1 SNX4…
72	GO:0048583 regulation of response to stimulus	HMOX1 NDFIP1 CD74 GPR137B WAC GID8 FMR1 PDE4D CNRIP1 NCOA5 TWSG1 TRIM21 LAMTOR5 PDE3B DAB2 NCK1 NLRX1 LIMS1 TLE1 KANK2 IGLL5 ARID1B LAMB1 TTI1 VTN USP22 INCENP LAMB2 SGF29 BRCC3 LTF CDK13 FERMT2 PLG PUM1 USP15 SCYL2 ULK3 SHC1 S100A9 PTPN11 TFAP2B EXOSC3 GIT1 TMOD2 CHSY1 PRKAA1 PDCD4 ATP7A KRT1 BMI1 GPC6 MAOA RANBP9 RNF126 RNF13 URI1 SNX4 RREB1 SLC38A2 AHSG PPP4C EPG5 RCAN1 SQSTM1 DAPK3 PPP4R3B TF…
72	GO:0065008 regulation of biological quality	LTF ALB KRT1 GPR137B AACS HMOX1 TXN2 FMR1 ABHD17B EXOSC3 TUSC2 SLC12A4 PUM1 PLAA SLC39A6 POLR2D APOA2 ATP7A GPC6 HRNR TTI1 URI1 VTN PDE4D PLG FTO SLC30A5 SAR1B MORC3 SQSTM1 CAMLG TFAP2B CD74 CPS1 EIPR1 JMJD6 POLB FERMT2 LIMK1 GIT1 NCOA5 RAB17 PANK2 ARMCX1 TMOD2 PRKAA1 FARP1 DAB2 NCK1 GPAT4 PRKCI DAPK3 PTPN11 PCLO MAOA DNM3 ARPC1A TM7SF3 LIPG SNX4 TENT4B PEX6 NDFIP1 TRIM21 LAMTOR5 PREPL SEC16A ZC3…
65	GO:0023051 regulation of signaling	HMOX1 NDFIP1 CD74 GPR137B AACS WAC GID8 PDE4D CNRIP1 NCOA5 TWSG1 TRIM21 LAMTOR5 PDE3B DAB2 NCK1 NLRX1 LIMS1 TLE1 KANK2 LAMB1 TTI1 INCENP LAMB2 BRCC3 LTF CDK13 FERMT2 FMR1 PUM1 USP15 SCYL2 ULK3 SHC1 S100A9 TBC1D16 PTPN11 TFAP2B EIPR1 GIT1 TMOD2 CHSY1 PRKAA1 GIT2 TPRG1L SQSTM1 BMI1 GPC6 DCC MAOA RANBP9 TYMP TM7SF3 RNF126 RNF13 URI1 SNX4 PREPL PDCD4 RCAN1 DAPK3 LRP1 AHSG VTN PRKCI
65	GO:0033036 macromolecule localization	WAPL AACS SCAMP1 VTI1B LDAH PEX6 RAB17 TRIM21 ARFIP2 RELCH STX6 POLR2D PLIN2 SEC16A SAR1B VPS37A APOA2 THOC7 CAMLG RAB24 GPC6 PCLO PIK3C3 FERMT2 LIPG PRKAA1 LAMTOR5 NVL MORC3 SQSTM1 SLU7 TOR1AIP2 CD74 EIPR1 MON2 OSBPL3 FMR1 VPS35L ABHD17B SNX4 EHBP1 NUP210 TGFBRAP1 SYTL2 PREPL FTO OSBPL1A CEP131 VPS51 DAB2 PRKCI FNTA PTPN11 PRAF2 LRP1 TFAP2B TM7SF3 GPR137B NDFIP1 PPFIA1 ERCC3 LIMS1 KRT5 EIF2D SGF…
65	GO:0042221 response to chemical	CD74 GNAO1 TWSG1 LAMTOR5 ABHD2 ENAH NCK1 SHC1 S100A9 CCS MAN1B1 DCC HSPA14 KANK2 LTF CPS1 HMOX1 URI1 PDE4D ALG2 TRIM21 USP15 SLC30A5 PDCD4 DAB2 APOA2 DAPK3 PTPN11 HBA2 TFAP2B TYMP ARID1B WAPL POLB PIK3C3 TXN2 LIPG NUDT1 GIT1 ARSB NCOA5 PRKAA1 PLIN2 XPC PRKCI ALB ATP7A BMI1 OR1L3 LAMB2 LIMS1 TM7SF3 RNF126 FERMT2 SLC38A2 PLAA EPG5 PEF1 ACAP2 LRP1 PDE3B AHSG VTN TGFBRAP1 FNTA
61	GO:0032879 regulation of localization	CD99 WAPL AACS VTI1B PDE4D RAB17 TRIM21 PLIN2 SAR1B DAB2 PACSIN3 GPC6 INCENP CD74 EIPR1 FERMT2 LAMB1 LIPG FMR1 VTN LAMTOR5 SCYL2 NVL AHSG APOA2 PTPN11 ANKFY1 CNN2 SLK PIK3C3 FXYD3 HMOX1 ABHD17B GIT1 PRKAA1 STX6 PLAA ABHD2 FTO NCK1 SQSTM1 PRKCI ATP7A DAPK3 PCLO DNM3 LRP1 TFAP2B RIOK2 TM7SF3 GPR137B ARSB SNX4 RREB1 NDFIP1 PPFIA1 PREPL CEP131 AAMP KRT5 SLC30A5
58	GO:0065009 regulation of molecular function	CD74 URI1 CNRIP1 TRIM21 TIPRL NVL AHSG INCENP APOA2 RNF25 TBC1D16 TFIP11 LRP1 LTF RSF1 RBL1 FMR1 LIMK1 VTN MSH3 LAMTOR5 S100A9 PRKCI BMI1 FNTA TOR1AIP2 PPP2R5C FXYD3 HMOX1 GIT1 ACAP2 RPLP1 GIT2 FARP1 DAB2 ELMO1 NCK1 RCAN1 UBE2Z PRPSAP1 ATP7A RAMAC CCS RIN1 PPP2R2D BRCC3 PPP4R3B WAPL FERMT2 GPR137B SENP1 MED25 NDFIP1 PLAA LIMS1 PDE4D PDCD4 SHC1
51	GO:0009605 response to external stimulus	LTF NUDT1 TRIM21 MAP1LC3B ENAH S100A9 DCTPP1 DCC KANK2 IGLL5 VTN CD74 CPS1 CNN2 FMR1 PLG PRKAA1 PUM1 USP15 PLIN2 ALB DAPK3 RPL39 TYMP RNASET2 PIK3C3 HMOX1 TXN2 LIPG GIT1 ARSB TUSC2 NDFIP1 CHSY1 SLC38A2 PDCD4 XPC NCK1 MORC3 NLRX1 FBXO22 KRT1 LAMB2 URI1 SNX4 PLAA AHSG SHC1 KRT5 LAMTOR5 PTPN11
45	GO:0002376 immune system process	CD99 LTF CD74 GPR137B MSH3 TRIM21 S100A9 IGLL5 ARID1B TWSG1 PUM1 USP15 APOA2 DAPK3 RPL39 RNASET2 CNN2 JMJD6 POLB WDR7 HMOX1 EXOSC3 VTN TUSC2 PLG RAB17 NDFIP1 MORC3 NLRX1 SQSTM1 CAMLG BMI1 PTPN11 CRIP2 CDK13 PDE4D SNX4 ETV6 EPG5 NCK1 KRT1 LRP1 ATP7A LIMK1 SAR1B
44	GO:0051239 regulation of multicellular organismal process	CD74 GPR137B PDE4D ARID1B VTN SGF29 LTF FERMT2 HMOX1 FMR1 PLG TWSG1 DHX37 DAB2 APOA2 LIMK1 EXOSC3 GIT1 TUSC2 NDFIP1 FTO AHSG PDCD4 GPAT4 NLRX1 BMI1 PTPN11 LAMTOR5 SHC1 TYMP LIPG ARSB SNX4 RREB1 CHSY1 PDE3B PRKCI LRP1 AAMP CUX1 KRT1 TRIM21 DAPK3 DCC
42	GO:0009653 anatomical structure morphogenesis	LAMB1 TMOD2 ENAH LIMS1 LAMB2 KRT10 DCC LTF HMOX1 VTN VPS51 TFAP2B TYMP JMJD6 POLB FERMT2 LIMK1 PANK2 AAMP TWSG1 CHSY1 PLAA PDCD4 PDE3B FARP1 DAB2 SHC1 PRKCI SLC25A46 DAPK3 BMI1 PTPN11 GPC6 MED12 DNM3 RREB1 PEF1 LRP1 ATP7A CUX1 KRT1 TLE1
42	GO:0050793 regulation of developmental process	GPR137B FBXO22 LIMS1 ARID1B LAMB1 LAMB2 SGF29 TFAP2B LTF CD74 FERMT2 HMOX1 FMR1 PDCD4 DHX37 DAB2 CDK13 LIMK1 EXOSC3 RREB1 RAB17 TWSG1 NDFIP1 PRKAA1 PLAA FTO AHSG GPAT4 DAPK3 KRT2 PTPN11 GPC6 MED12 DNM3 SHC1 TYMP PDE3B PRKCI KRT10 CUX1 KRT1 DCC
40	GO:0008283 cell population proliferation	TFAP2B KANK2 LTF PPP2R5C P3H2 HMOX1 TWSG1 OTUD6B MORC3 KRT2 CD74 WAPL CNN2 DDX20 LIPG BRAT1 NDFIP1 PRKAA1 FTO DAB2 SHC1 SQSTM1 ATP7A BMI1 BUB1 CRIP2 RNF126 FERMT2 GID8 MED25 RREB1 FPGS ETV6 CEP131 PDCD4 NCK1 PRKCI LAMB1 PLG CDC123
36	GO:0040011 locomotion	CD99 LAMB1 ENAH ELMO1 NCK1 S100A9 LAMB2 GPC6 DCC VTN KRT2 CD74 TYMP CNN2 SLK PLG PLAA ABHD2 CEP131 RCAN1 PRKCI SLC25A46 ATP7A DPCD DAPK3 PTPN11 KANK2 AAMP HMOX1 FERMT2 BRAT1 ARSB RREB1 DAB2 LRP1 KRT5
33	GO:0009719 response to endogenous stimulus	GNAO1 TWSG1 LAMTOR5 ABHD2 SHC1 KANK2 URI1 PDE4D USP15 PDCD4 DAB2 PTPN11 TFAP2B CPS1 ARID1B HMOX1 TXN2 ARSB NCOA5 PRKAA1 APOA2 PRKCI ATP7A BMI1 LIMS1 FERMT2 NCK1 ACAP2 LRP1 PDE3B AHSG TGFBRAP1 FNTA
33	GO:0048870 cell motility	CD99 LAMB1 ENAH ELMO1 NCK1 S100A9 LAMB2 GPC6 DCC VTN KRT2 CD74 CNN2 SLK PLG PLAA ABHD2 CEP131 PRKCI ATP7A DPCD DAPK3 PTPN11 KANK2 AAMP HMOX1 FERMT2 BRAT1 ARSB RREB1 DAB2 LRP1 KRT5
33	GO:0051674 localization of cell	CD99 LAMB1 ENAH ELMO1 NCK1 S100A9 LAMB2 GPC6 DCC VTN KRT2 CD74 CNN2 SLK PLG PLAA ABHD2 CEP131 PRKCI ATP7A DPCD DAPK3 PTPN11 KANK2 AAMP HMOX1 FERMT2 BRAT1 ARSB RREB1 DAB2 LRP1 KRT5
27	GO:0006955 immune response	LTF CD74 TRIM21 S100A9 IGLL5 PUM1 USP15 APOA2 DAPK3 RPL39 RNASET2 HMOX1 EXOSC3 VTN RAB17 NDFIP1 MORC3 NLRX1 BMI1 PDE4D SNX4 EPG5 KRT1 LRP1 ATP7A LIMK1 PTPN11
27	GO:0044419 biological process involved in interspecies interaction between organisms	LTF TRIM21 S100A9 IGLL5 CD74 CPS1 FMR1 PLG PUM1 USP15 THOC7 DAPK3 RPL39 RNASET2 GIT1 TUSC2 PDCD4 NCK1 MORC3 NLRX1 URI1 PLAA SHC1 PI4KA KRT1 LAMTOR5 PTPN11
26	GO:0007155 cell adhesion	CD99 FERMT2 LAMB1 VTN S100A9 LIMS1 LAMB2 GPC6 DCC PCDHA1 ARID1B PDE3B SLK PLG TWSG1 DAPK3 CD74 NDFIP1 DAB2 SHC1 BMI1 PTPN11 RREB1 NCK1 CLDN12 PPFIA1
25	GO:0006914 autophagy	GPR137B PIK3C3 WAC VTI1B TRIM21 TGFBRAP1 ULK3 MAP1LC3B EPG5 SQSTM1 SPTLC2 PRKAA1 S100A9 HMOX1 ARSB EVA1A ARFIP2 SEC16A SLC25A46 RAB24 SNX4 PLAA VPS51 VPS37A DAPK3
25	GO:0023057 negative regulation of signaling	CD74 PDE4D PDE3B DAB2 NCK1 NLRX1 TLE1 KANK2 LTF SCYL2 ULK3 NCOA5 TWSG1 PRKAA1 BMI1 PTPN11 RANBP9 RNF126 HMOX1 URI1 RCAN1 FMR1 LRP1 PDCD4 AHSG
24	GO:0002682 regulation of immune system process	CD99 CD74 GPR137B IGLL5 ARID1B TWSG1 TRIM21 PUM1 USP15 APOA2 CNN2 HMOX1 EXOSC3 NDFIP1 NLRX1 BMI1 LTF PDE4D SNX4 EPG5 NCK1 KRT1 LIMK1 PTPN11
24	GO:0009607 response to biotic stimulus	LTF TRIM21 S100A9 IGLL5 CD74 CPS1 FMR1 PUM1 USP15 DAPK3 RPL39 RNASET2 GIT1 TUSC2 PDCD4 NCK1 MORC3 NLRX1 URI1 PLAA SHC1 KRT1 LAMTOR5 PTPN11
24	GO:0022402 cell cycle process	WAPL RBL1 ORC1 CEP131 CENPC INCENP SYCP2L BUB1 KANK2 ARID1B TTI1 BRCC3 PPP2R5C GIT1 XPC PTPN11 RIOK2 PIK3C3 WAC TIPRL ERCC3 REEP4 PPP2R2D DAPK3
24	GO:0051707 response to other organism	LTF TRIM21 S100A9 IGLL5 CD74 CPS1 FMR1 PUM1 USP15 DAPK3 RPL39 RNASET2 GIT1 TUSC2 PDCD4 NCK1 MORC3 NLRX1 URI1 PLAA SHC1 KRT1 LAMTOR5 PTPN11
23	GO:0003008 system process	PDE4D TMOD2 FMR1 TFAP2B FERMT2 HMOX1 GIT1 RLBP1 FTO DAB2 APOA2 RCAN1 OR1L3 LAMB2 PTPN11 CPS1 TYMP TUSC3 LRP1 SLC38A2 GNAO1 DAPK3 SMTN
22	GO:0051240 positive regulation of multicellular organismal process	CD74 ARID1B VTN PDE4D FERMT2 HMOX1 PLG DHX37 DAB2 APOA2 LIMK1 EXOSC3 TUSC2 PTPN11 LAMTOR5 LIPG SNX4 RREB1 PRKCI LTF LRP1 CUX1
20	GO:0051094 positive regulation of developmental process	LIMS1 ARID1B LAMB1 LAMB2 LTF CD74 FERMT2 HMOX1 DHX37 DAB2 LIMK1 EXOSC3 RREB1 PRKAA1 PLAA KRT2 PRKCI FMR1 KRT10 CUX1
