# Supplementary material for: A Proteomics Approach Identifies RREB1 as a Crucial Molecular Target of Imidazo–Pyrazole Treatment in SKMEL-28 Melanoma Cells
Source: Int J Mol Sci. 2024 Jun 20;25(12):6760. doi: 10.3390/ijms25126760 (PMC11203724; doi:10.3390/ijms25126760)
Supplement: Supplementary file 1 [file ijms-25-06760-s001.zip › Table S3 Pathways deregulated in the epidermis context are obtained by HumanBase Functional Module Detection tool.xlsx]

## Sheet: 24h_Human_Base
MODULE	TOP TERMS (Max 10)	Q VAL	GENES	TERMS
M1	DNA integrity checkpoint	0.00299202	48	39
	DNA damage checkpoint	0.00299202
	ribonucleoprotein complex biogenesis	0.00427279
	cell cycle checkpoint	0.00645138
	signal transduction involved in G2 DNA damage checkpoint	0.0080895
	negative regulation of cell cycle	0.00817582
	histone deubiquitination	0.0158343
	protein deubiquitination	0.0202319
	G2 DNA damage checkpoint	0.0202319
	signal transduction involved in DNA integrity checkpoint	0.0202319
M2	transmembrane receptor protein serine/threonine kinase signaling pathway	0.00299202	35	75
	transforming growth factor beta receptor signaling pathway	0.00299202
	cellular response to transforming growth factor beta stimulus	0.00474869
	response to transforming growth factor beta	0.00474869
	cellular response to growth factor stimulus	0.00645138
	BMP signaling pathway	0.00645138
	cellular response to BMP stimulus	0.00645138
	response to BMP	0.00645138
	positive regulation of endothelial cell apoptotic process	0.00645138
	response to growth factor	0.006592
M3	membrane organization	0.00645138	61	46
	endosomal vesicle fusion	0.00645138
	cytokinesis	0.00866177
	lysosomal transport	0.0202319
	vacuolar transport	0.0202319
	cell division	0.0202319
	vesicle fusion	0.0262379
	organelle membrane fusion	0.0294106
	acyl-CoA metabolic process	0.0308863
	thioester metabolic process	0.0308863
M4	cell division	0.00645138	3	1
M5	positive regulation of epithelial cell migration	0.0425415	21	22
	protein dephosphorylation	0.0560838
	carboxylic acid biosynthetic process	0.0605172
	organic acid biosynthetic process	0.0605172
	regulation of epithelial cell migration	0.0628111
	proteasome-mediated ubiquitin-dependent protein catabolic process	0.0646909
	epithelial cell migration	0.067218
	tissue migration	0.067218
	epithelium migration	0.067218
	ameboidal-type cell migration	0.0749791

## Sheet: 48h_Human_Base
MODULE	TOP TERMS (Max 10)	Q VAL	GENES	TERMS
M1	regulation of chromosome segregation	0.00370874	66	144
	chromosome segregation	0.00441732
	regulation of sister chromatid cohesion	0.00441732
	regulation of sister chromatid segregation	0.00441732
	ribonucleoprotein complex biogenesis	0.00441732
	sister chromatid segregation	0.00477064
	regulation of cohesin loading	0.00477064
	regulation of protein localization to chromatin	0.00495673
	nuclear chromosome segregation	0.0052978
	cohesin loading	0.0052978
M2	regulation of very-low-density lipoprotein particle remodeling	0.00441732	53	188
	negative regulation of very-low-density lipoprotein particle remodeling	0.00441732
	negative regulation of cytokine secretion involved in immune response	0.00477064
	high-density lipoprotein particle assembly	0.00477064
	positive regulation of cholesterol esterification	0.00495673
	peptidyl-methionine modification	0.00495673
	regulation of cholesterol esterification	0.0052978
	reverse cholesterol transport	0.0052978
	maintenance of organelle location	0.00537098
	regulation of cytokine secretion involved in immune response	0.00537098
M3	negative regulation of intracellular steroid hormone receptor signaling pathway	0.00495673	16	29
	regulation of intracellular steroid hormone receptor signaling pathway	0.00879251
	regulation of epithelial to mesenchymal transition	0.0107453
	cellular response to growth factor stimulus	0.0161608
	epithelial to mesenchymal transition	0.0168538
	intracellular steroid hormone receptor signaling pathway	0.0168538
	response to growth factor	0.0168538
	mesenchymal cell differentiation	0.0176433
	steroid hormone mediated signaling pathway	0.0183466
	mesenchyme development	0.0193211
M4	signal release	0.00495673	3	3
	regulation of secretion by cell	0.00991822
	regulation of secretion	0.010315
M5	cytosolic transport	0.00537098 6 1	6	1
M6	histone modification	0.010315	3	2
	covalent chromatin modification	0.0104795

## Sheet: 72h_Human_Base
MODULE	TOP TERMS (Max 10)	Q VAL	GENES	TERMS
M1	positive regulation of clathrin-dependent endocytosis	0.00633581	53	170
	positive regulation of receptor-mediated endocytosis	0.00816628
	regulation of clathrin-dependent endocytosis	0.00816628
	regulation of gene expression, epigenetic	0.00931297
	regulation of receptor-mediated endocytosis	0.0101242
	cellular response to transforming growth factor beta stimulus	0.0101242
	response to transforming growth factor beta	0.0101242
	autophagy	0.0102497
	process utilizing autophagic mechanism	0.0102497
	clathrin-dependent endocytosis	0.0102497
M2	ribonucleoprotein complex biogenesis	0.00816628	73	69
	deoxyribose phosphate catabolic process	0.00816628
	deoxyribonucleotide catabolic process	0.00816628
	deoxyribonucleoside triphosphate metabolic process	0.00816628
	deoxyribonucleoside triphosphate catabolic process	0.00816628
	DNA protection	0.00816628
	nucleoside triphosphate catabolic process	0.00931297
	2'-deoxyribonucleotide metabolic process	0.00931297
	deoxyribonucleotide metabolic process	0.00931297
	deoxyribose phosphate metabolic process	0.00931297
M3	protein monoubiquitination	0.00816628	6	3
	regulation of protein stability	0.0184427
	protein complex oligomerization	0.0276367
M4	transforming growth factor beta receptor signaling pathway	0.00816628	3	21
	cellular response to transforming growth factor beta stimulus	0.00816628
	response to transforming growth factor beta	0.00816628
	positive regulation of epithelial cell migration	0.00816628
	transmembrane receptor protein serine/threonine kinase signaling pathway	0.00931297
	regulation of epithelial cell migration	0.00956176
	cell-substrate adhesion	0.00956176
	positive regulation of cell adhesion	0.00986539
	epithelial cell migration	0.0101242
	tissue migration	0.0101242
M5	lysosomal transport	0.00931297	77	57
	vacuolar transport	0.00931297
	maintenance of organelle location	0.0102497
	humoral immune response	0.0102497
	endosomal vesicle fusion	0.0102497
	membrane organization	0.0123184
	post-Golgi vesicle-mediated transport	0.0128538
	antimicrobial humoral immune response mediated by antimicrobial peptide	0.0132213
	modification of morphology or physiology of other organism	0.0148793
	intermediate filament organization	0.015489
M6	fatty acid biosynthetic process	0.043176	51	13
	RNA modification	0.0477274
	regulation of lipid localization	0.0527289
	ammonium ion metabolic process	0.0543699
	monocarboxylic acid biosynthetic process	0.0763363
	small molecule biosynthetic process	0.0808983
	positive regulation of ERK1 and ERK2 cascade	0.0808983
	lipid catabolic process	0.0811256
	wound healing	0.0887542
	protein complex oligomerization	0.0888143
